# Supplementary material for: Sensitivity and correlation of hypervariable regions in 16S rRNA genes in phylogenetic analysis
Source: BMC Bioinformatics. 2016 Mar 22;17:135. doi: 10.1186/s12859-016-0992-y (PMC4802574; doi:10.1186/s12859-016-0992-y)
Supplement: Additional file 2: — This compressed file contains all the SILVA SeqIDs and taxonomy of the data we processed in this study. All the sequences could be accessed from SILVA with the SeqIDs. (ZIP 358 kb) [file 12859_2016_992_MOESM2_ESM.zip]

Archive with 101 entries (100 files):
- SeqIDs/
- SeqIDs/Group1.list
- SeqIDs/Group10.list
- SeqIDs/Group100.list
- SeqIDs/Group11.list
- SeqIDs/Group12.list
- SeqIDs/Group13.list
- SeqIDs/Group14.list
- SeqIDs/Group15.list
- SeqIDs/Group16.list
- SeqIDs/Group17.list
- SeqIDs/Group18.list
- SeqIDs/Group19.list
- SeqIDs/Group2.list
- SeqIDs/Group20.list
- SeqIDs/Group21.list
- SeqIDs/Group22.list
- SeqIDs/Group23.list
- SeqIDs/Group24.list
- SeqIDs/Group25.list
- SeqIDs/Group26.list
- SeqIDs/Group27.list
- SeqIDs/Group28.list
- SeqIDs/Group29.list
- SeqIDs/Group3.list
- SeqIDs/Group30.list
- SeqIDs/Group31.list
- SeqIDs/Group32.list
- SeqIDs/Group33.list
- SeqIDs/Group34.list
- SeqIDs/Group35.list
- SeqIDs/Group36.list
- SeqIDs/Group37.list
- SeqIDs/Group38.list
- SeqIDs/Group39.list
- SeqIDs/Group4.list
- SeqIDs/Group40.list
- SeqIDs/Group41.list
- SeqIDs/Group42.list
- SeqIDs/Group43.list
- SeqIDs/Group44.list
- SeqIDs/Group45.list
- SeqIDs/Group46.list
- SeqIDs/Group47.list
- SeqIDs/Group48.list
- SeqIDs/Group49.list
- SeqIDs/Group5.list
- SeqIDs/Group50.list
- SeqIDs/Group51.list
- SeqIDs/Group52.list
- SeqIDs/Group53.list
- SeqIDs/Group54.list
- SeqIDs/Group55.list
- SeqIDs/Group56.list
- SeqIDs/Group57.list
- SeqIDs/Group58.list
- SeqIDs/Group59.list
- SeqIDs/Group6.list
- SeqIDs/Group60.list
- SeqIDs/Group61.list
- SeqIDs/Group62.list
- SeqIDs/Group63.list
- SeqIDs/Group64.list
- SeqIDs/Group65.list
- SeqIDs/Group66.list
- SeqIDs/Group67.list
- SeqIDs/Group68.list
- SeqIDs/Group69.list
- SeqIDs/Group7.list
- SeqIDs/Group70.list
- SeqIDs/Group71.list
- SeqIDs/Group72.list
- SeqIDs/Group73.list
- SeqIDs/Group74.list
- SeqIDs/Group75.list
- SeqIDs/Group76.list
- SeqIDs/Group77.list
- SeqIDs/Group78.list
- SeqIDs/Group79.list
- SeqIDs/Group8.list
- SeqIDs/Group80.list
- SeqIDs/Group81.list
- SeqIDs/Group82.list
- SeqIDs/Group83.list
- SeqIDs/Group84.list
- SeqIDs/Group85.list
- SeqIDs/Group86.list
- SeqIDs/Group87.list
- SeqIDs/Group88.list
- SeqIDs/Group89.list
- SeqIDs/Group9.list
- SeqIDs/Group90.list
- SeqIDs/Group91.list
- SeqIDs/Group92.list
- SeqIDs/Group93.list
- SeqIDs/Group94.list
- SeqIDs/Group95.list
- SeqIDs/Group96.list
- SeqIDs/Group97.list
- SeqIDs/Group98.list
- SeqIDs/Group99.list
