# Supplementary material for: Sensitivity and correlation of hypervariable regions in 16S rRNA genes in phylogenetic analysis
Source: BMC Bioinformatics. 2016 Mar 22;17:135. doi: 10.1186/s12859-016-0992-y (PMC4802574; doi:10.1186/s12859-016-0992-y)
Supplement: Additional file 2: — This compressed file contains all the SILVA SeqIDs and taxonomy of the data we processed in this study. All the sequences could be accessed from SILVA with the SeqIDs. (ZIP 358 kb) [file 12859_2016_992_MOESM2_ESM.zip › SeqIDs/Group10.list]

AF013567.1.1512	Bacteria	Acidobacteria	Acidobacteria	Subgroup 6	uncultivated soil bacterium clone S125
DQ660894.1.1420	Bacteria	Acidobacteria	Acidobacteria	Acidobacteriales	Acidobacteriaceae (Subgroup 1)	Terriglobus	Terriglobus roseus
AM887756.1.1455	Bacteria	Acidobacteria	Acidobacteria	Acidobacteriales	Acidobacteriaceae (Subgroup 1)	Granulicella	Granulicella aggregans
EU570487.1.1438	Bacteria	Actinobacteria	Actinobacteria	Streptomycetales	Streptomycetaceae	Streptomyces	Streptomyces mutabilis
AY008315.1.1553	Bacteria	Actinobacteria	Actinobacteria	Actinomycetales	Actinomycetaceae	Actinomyces	Actinomyces sp. oral clone EP011
GU217697.1.1430	Bacteria	Actinobacteria	Actinobacteria	Micrococcales	Micrococcaceae	Kocuria	Kocuria sp. ljh-23
AB026268.1.1497	Bacteria	Aquificae	Aquificae	Aquificales	Aquificaceae	Hydrogenobacter	Hydrogenobacter subterraneus
AY268939.1.1499	Bacteria	Aquificae	Aquificae	Aquificales	Desulfurobacteriaceae	Desulfurobacterium	Desulfurobacterium atlanticum
AB752315.1.1446	Bacteria	Aquificae	Aquificae	Aquificales	Hydrogenothermaceae	Hydrogenothermus	Persephonella sp. TKM 70-1-W2
GQ339893.1.1443	Bacteria	Armatimonadetes	Fimbriimonas ginsengisoli Gsoil 348
AB529679.1.1438	Bacteria	Armatimonadetes	Armatimonadia	Armatimonadales	Armatimonadaceae	Armatimonas	Armatimonas rosea
AFSR01002962.2968.4473	Bacteria	Armatimonadetes	hot springs metagenome
AB547651.1.1480	Bacteria	Bacteroidetes	Bacteroidia	Bacteroidales	Prevotellaceae	Paraprevotella	Paraprevotella clara
FJ940882.1.1455	Bacteria	Bacteroidetes	Bacteroidia	Bacteroidales	Prevotellaceae	Prevotella	Prevotella baroniae
M58787.1.1466	Bacteria	Bacteroidetes	Cytophagia	Cytophagales	Cytophagaceae	Flexibacter	Flexibacter roseolus
JQ269304.1.1455	Bacteria	BD1-5	bacterium WH3-1
JN713493.1.1436	Bacteria	BD1-5	GN02 bacterium canine oral taxon 323
JN713534.1.1435	Bacteria	BD1-5	GN02 bacterium canine oral taxon 364
AP012051.541386.542944	Bacteria	Caldiserica	Caldisericia	Caldisericales	Caldisericaceae	Caldisericum	Caldisericum exile AZM16c01
AB428365.1.1481	Bacteria	Caldiserica	Caldisericia	Caldisericales	Caldisericaceae	Caldisericum	Caldisericum exile AZM16c01
FJ799125.1.1482	Bacteria	Caldiserica	Caldisericia	Caldisericales	WCHB1-02	bacterium enrichment culture clone BA129
AF029050.1.1527	Bacteria	Candidate division JS1	benzene mineralizing consortium clone SB-45
HQ405607.1.1549	Bacteria	Candidate division JS1	bacterium enrichment culture clone AOM-SR-B16
AF029043.1.1527	Bacteria	Candidate division JS1	benzene mineralizing consortium clone SB-15
U05662.1.1459	Bacteria	Candidate division KB1	bacterium EM-19
AGBK01000802.1.1508	Bacteria	Candidate division KB1	hypersaline lake metagenome
AF027045.1.1477	Bacteria	Candidate division KB1	candidate division OP1 clone OPB14
HQ702895.1.1516	Bacteria	Candidate division OD1	Planctomycete enrichment culture clone 15558
JQ269257.1.1421	Bacteria	Candidate division OD1	bacterium SH4-10
AACY023814357.2.1413	Bacteria	Candidate division OD1	marine metagenome
AF423182.1.1489	Bacteria	Candidate division OP11	toluene-degrading methanogenic consortium bacterium
HQ405614.1.1467	Bacteria	Candidate division OP11	bacterium enrichment culture clone AOM-SR-B28
AF027030.1.1438	Bacteria	Candidate division OP11	candidate division OP11 clone OPB92
JN713551.1.1457	Bacteria	Candidate division SR1	SR1 bacterium canine oral taxon 380
JX294355.1.1462	Bacteria	Candidate division SR1	SR1 bacterium oral taxon 874
JN713539.1.1458	Bacteria	Candidate division SR1	SR1 bacterium canine oral taxon 369
AJ291828.1.1453	Bacteria	Chlorobi	Chlorobia	Chlorobiales	Chlorobiaceae	Prosthecochloris	Pelodictyon phaeum
Y10646.1.1469	Bacteria	Chlorobi	Chlorobia	Chlorobiales	Chlorobiaceae	Chlorobaculum	Chlorobium limicola
CP003418.794761.796287	Bacteria	Chlorobi	Ignavibacteria	Ignavibacteriales	Ignavibacteriaceae	Ignavibacterium	Ignavibacterium album JCM 16511
AFSR01004313.4264.5731	Bacteria	Chloroflexi	Chloroflexia	Chloroflexales	Chloroflexaceae	Chloroflexus	hot springs metagenome
CP000875.1226128.1227602	Bacteria	Chloroflexi	Chloroflexia	Herpetosiphonales	Herpetosiphonaceae	Herpetosiphon	Herpetosiphon aurantiacus DSM 785
AB243672.1.1425	Bacteria	Chloroflexi	Anaerolineae	Anaerolineales	Anaerolineaceae	Bellilinea	Bellilinea caldifistulae
DQ666683.1.1446	Bacteria	Chrysiogenetes	Chrysiogenetes	Chrysiogenales	Chrysiogenaceae	Desulfurispirillum	Desulfurispirillum alkaliphilum
X81319.1.1511	Bacteria	Chrysiogenetes	Chrysiogenetes	Chrysiogenales	Chrysiogenaceae	Chrysiogenes	Chrysiogenes arsenatis DSM 11915
CP002432.2335868.2337375	Bacteria	Chrysiogenetes	Chrysiogenetes	Chrysiogenales	Chrysiogenaceae	Desulfurispirillum	Desulfurispirillum indicum S5
AF544207.1.1520	Bacteria	Cyanobacteria	4C0d-2	rumen bacterium YS2
GQ998573.1.1491	Bacteria	Cyanobacteria	Chloroplast	Oxalis latifolia
EU221491.1.1426	Bacteria	Cyanobacteria	Chloroplast	Euglena sp. SAG1224-12b
AF059190.1.1451	Bacteria	Deferribacteres	Deferribacteres	Deferribacterales	Deferribacteraceae	Mucispirillum	Mucispirillum schaedleri
AF146526.1.1516	Bacteria	Deferribacteres	Deferribacteres	Deferribacterales	Deferribacteraceae	Denitrovibrio	Denitrovibrio acetiphilus
AF157057.1.1502	Bacteria	Deferribacteres	Deferribacteres	Deferribacterales	Deferribacteraceae	Mucispirillum	bacterium 'Lincoln Park 3'
EU740979.1.1476	Bacteria	Deinococcus-Thermus	Deinococci	Thermales	Thermaceae	Thermus	Thermus sp. Y1(2008)
AB087287.1.1473	Bacteria	Deinococcus-Thermus	Deinococci	Deinococcales	Deinococcaceae	Deinococcus	Deinococcus aetherius
Y13041.1.1472	Bacteria	Deinococcus-Thermus	Deinococci	Deinococcales	Deinococcaceae	Deinococcus	Deinococcus murrayi
CP001146.1077333.1078873	Bacteria	Dictyoglomi	Dictyoglomia	Dictyoglomales	Dictyoglomaceae	Dictyoglomus	Dictyoglomus thermophilum H-6-12
CP001251.796084.797624	Bacteria	Dictyoglomi	Dictyoglomia	Dictyoglomales	Dictyoglomaceae	Dictyoglomus	Dictyoglomus turgidum DSM 6724
HM004611.1.1470	Bacteria	Dictyoglomi	Dictyoglomia	Dictyoglomales	Dictyoglomaceae	Dictyoglomus	Dictyoglomus sp. TC38
CP001055.1535259.1536691	Bacteria	Elusimicrobia	Elusimicrobia	Elusimicrobiales	Elusimicrobiaceae	Elusimicrobium	Elusimicrobium minutum Pei191
FJ405885.1.1505	Bacteria	Elusimicrobia	Elusimicrobia	Lineage IIa	actinobacterium YJF1-30
HQ405620.1.1473	Bacteria	Elusimicrobia	Elusimicrobia	Lineage IV	bacterium enrichment culture clone AOM-SR-B36
JQ340873.1.1466	Bacteria	Firmicutes	Bacilli	Lactobacillales	Enterococcaceae	Enterococcus	Enterococcus faecium
AB326354.1.1488	Bacteria	Firmicutes	Bacilli	Lactobacillales	Lactobacillaceae	Lactobacillus	Lactobacillus ruminis
CP002904.1935872.1937413	Bacteria	Firmicutes	Bacilli	Lactobacillales	Streptococcaceae	Streptococcus	Streptococcus equi subsp. zooepidemicus ATCC 35246
CP001685.1958781.1960285	Bacteria	Fusobacteria	Fusobacteriia	Fusobacteriales	Leptotrichiaceae	Leptotrichia	Leptotrichia buccalis C-1013-b
JQ771478.1.1517	Bacteria	Fusobacteria	Fusobacteriia	BS1-0-74	bacterium enrichment culture clone E31
AJ867036.1.1493	Bacteria	Fusobacteria	Fusobacteriia	Fusobacteriales	Fusobacteriaceae	Fusobacterium	Fusobacterium varium
AP009153.1882855.1884381	Bacteria	Gemmatimonadetes	Gemmatimonadetes	Gemmatimonadales	Gemmatimonadaceae	Gemmatimonas	Gemmatimonas aurantiaca T-27
AY234641.1.1414	Bacteria	Gemmatimonadetes	Gemmatimonadetes	Gemmatimonadales	Gemmatimonadaceae	Gemmatimonas	bacterium Ellin5290
AF286033.1.1521	Bacteria	Gemmatimonadetes	Gemmatimonadetes	PAUC43f marine benthic group	saltmarsh clone LCP-68
AY390429.1.1478	Bacteria	Lentisphaerae	Lentisphaeria	Lentisphaerales	Lentisphaeraceae	Lentisphaera	Lentisphaera araneosa
AY390428.1.1478	Bacteria	Lentisphaerae	Lentisphaeria	Lentisphaerales	Lentisphaeraceae	Lentisphaera	Lentisphaera araneosa
AY049713.1.1456	Bacteria	Lentisphaerae	Lentisphaeria	Victivallales	Victivallaceae	Victivallis	Victivallis vadensis
X96726.1.1401	Bacteria	Nitrospirae	Nitrospira	Nitrospirales	Nitrospiraceae	Thermodesulfovibrio	Thermodesulfovibrio islandicus
JQ712516.1.1467	Bacteria	Nitrospirae	Nitrospira	Nitrospirales	Nitrospiraceae	Leptospirillum	Leptospirillum ferriphilum
HQ395218.1.1496	Bacteria	Nitrospirae	Nitrospira	Nitrospirales	Nitrospiraceae	Thermodesulfovibrio	bacterium enrichment culture clone ecb24
JQ771475.1.1510	Bacteria	Planctomycetes	Phycisphaerae	CCM11a	bacterium enrichment culture clone E27
AF375994.1.1543	Bacteria	Planctomycetes	Planctomycetacia	Brocadiales	Brocadiaceae	Candidatus Brocadia	Candidatus Brocadia anammoxidans
AM056027.1.1489	Bacteria	Planctomycetes	OM190	planctomycete A-2
AJ250799.1.1458	Bacteria	Proteobacteria	Alphaproteobacteria	Rhizobiales	Bradyrhizobiaceae	Bosea	Bosea thiooxidans
AJ309863.1.1424	Bacteria	Proteobacteria	Alphaproteobacteria	Caulobacterales	Hyphomonadaceae	Oceanicaulis	Oceanicaulis alexandrii
ACNW01000105.41.1482	Bacteria	Proteobacteria	Alphaproteobacteria	Rhodobacterales	Rhodobacteraceae	Citreicella	Citreicella sp. SE45
DQ436455.1.1451	Bacteria	Proteobacteria	Betaproteobacteria	Burkholderiales	Comamonadaceae	Aquincola	Aquincola tertiaricarbonis
AY464973.1.1431	Bacteria	Proteobacteria	Betaproteobacteria	Burkholderiales	Burkholderiaceae	Ralstonia	Ralstonia solanacearum
CP000573.485156.486643	Bacteria	Proteobacteria	Betaproteobacteria	Burkholderiales	Burkholderiaceae	Burkholderia	Burkholderia pseudomallei 1106a
JX828419.1.1526	Bacteria	Proteobacteria	Deltaproteobacteria	43F-1404R	delta proteobacterium enrichment culture clone AP-FeEnrich11
AB587702.1.1485	Bacteria	Proteobacteria	Deltaproteobacteria	Desulfobacterales	Desulfobacteraceae	Desulfosarcina	delta proteobacterium 28bB2T
AY294218.1.1409	Bacteria	Proteobacteria	Deltaproteobacteria	Bdellovibrionales	Bacteriovoracaceae	Bacteriovorax	Bacteriovorax sp. F2
L19738.1.1459	Bacteria	Proteobacteria	Epsilonproteobacteria	Campylobacterales	Campylobacteraceae	Campylobacter	Campylobacter coli
CP003871.698013.699526	Bacteria	Proteobacteria	Epsilonproteobacteria	Campylobacterales	Campylobacteraceae	Campylobacter	Campylobacter jejuni subsp. jejuni PT14
AFRZ01000001.1961677.1963184	Bacteria	Proteobacteria	Epsilonproteobacteria	Campylobacterales	Helicobacteraceae	Sulfurimonas	Sulfurimonas gotlandica GD1
DQ665805.1.1501	Bacteria	Proteobacteria	Gammaproteobacteria	Alteromonadales	Alteromonadaceae	Marinobacter	Marinobacter sp. ASs2011
EU434476.1.1462	Bacteria	Proteobacteria	Gammaproteobacteria	Enterobacteriales	Enterobacteriaceae	Yersinia	Yersinia kristensenii
AB124836.1.1490	Bacteria	Proteobacteria	Gammaproteobacteria	Alteromonadales	Alteromonadaceae	Microbulbifer	Microbulbifer thermotolerans
AATS01000006.160655.162185	Bacteria	Proteobacteria	Zetaproteobacteria	Mariprofundales	Mariprofundaceae	Mariprofundus	Mariprofundus ferrooxydans PV-1
EF493243.1.1528	Bacteria	Proteobacteria	Zetaproteobacteria	Mariprofundales	Mariprofundaceae	Mariprofundus	Mariprofundus ferrooxydans
ABEF01035295.3.1524	Bacteria	Proteobacteria	Zetaproteobacteria	Mariprofundales	Mariprofundaceae	Mariprofundus	marine metagenome
JQ771472.1.1563	Bacteria	Spirochaetae	Spirochaetes	MSBL8	bacterium enrichment culture clone E23
CP002541.3121284.3122812	Bacteria	Spirochaetae	Spirochaetes	Spirochaetales	Spirochaetaceae	Spirochaeta	Sphaerochaeta globus str. Buddy
AF286040.1.1455	Bacteria	Spirochaetae	Spirochaetes	PBS-18	saltmarsh clone LCP-5
AELM01000007.2778.4273	Bacteria	Synergistetes	Synergistia	Synergistales	Synergistaceae	Cloacibacillus	Methanobrevibacter smithii TS146A
JQ607890.1.1408	Bacteria	Synergistetes	Synergistia	Synergistales	Synergistaceae	Cloacibacillus	bacterium NLAE-zl-C154
EU309492.1.1445	Bacteria	Synergistetes	Synergistia	Synergistales	Synergistaceae	Pyramidobacter	Pyramidobacter piscolens W5455
FJ590760.1.1596	Bacteria	Tenericutes	Mollicutes	Acholeplasmatales	Acholeplasmataceae	Acholeplasma	Acholeplasma sp. DM-2009
CP001873.749845.751349	Bacteria	Tenericutes	Mollicutes	Mycoplasmatales	Mycoplasmataceae	Mycoplasma	Mycoplasma gallisepticum str. F
M23934.1.1436	Bacteria	Tenericutes	Mollicutes	Anaeroplasmatales	Anaeroplasmataceae	Anaeroplasma	Anaeroplasma varium
CP000812.2011264.2012811	Bacteria	Thermotogae	Thermotogae	Thermotogales	Thermotogaceae	Thermotoga	Thermotoga lettingae TMO
CP002351.1920232.1921768	Bacteria	Thermotogae	Thermotogae	Thermotogales	Thermotogaceae	Thermotoga	Thermotoga thermarum DSM 5069
CP000969.788689.790242	Bacteria	Thermotogae	Thermotogae	Thermotogales	Thermotogaceae	Thermotoga	Thermotoga sp. RQ2
