# Supplementary material for: Sensitivity and correlation of hypervariable regions in 16S rRNA genes in phylogenetic analysis
Source: BMC Bioinformatics. 2016 Mar 22;17:135. doi: 10.1186/s12859-016-0992-y (PMC4802574; doi:10.1186/s12859-016-0992-y)
Supplement: Additional file 2: — This compressed file contains all the SILVA SeqIDs and taxonomy of the data we processed in this study. All the sequences could be accessed from SILVA with the SeqIDs. (ZIP 358 kb) [file 12859_2016_992_MOESM2_ESM.zip › SeqIDs/Group16.list]

AACY020182219.194.1711	Bacteria	Acidobacteria	Holophagae	Holophagales	Holophagaceae	marine group	marine metagenome
JF490073.1.1419	Bacteria	Acidobacteria	Acidobacteria	Acidobacteriales	Acidobacteriaceae (Subgroup 1)	Acidobacterium	Acidobacteriaceae bacterium K5
AM887760.1.1406	Bacteria	Acidobacteria	Acidobacteria	Acidobacteriales	Acidobacteriaceae (Subgroup 1)	Telmatobacter	Telmatobacter bradus
EU620670.1.1431	Bacteria	Actinobacteria	Actinobacteria	Corynebacteriales	Nocardiaceae	Rhodococcus	Rhodococcus sp. 01156
AB047514.1.1471	Bacteria	Actinobacteria	Actinobacteria	Micromonosporales	Micromonosporaceae	Actinoplanes	Actinoplanes tuftoflagellus
AACY023964065.135.1573	Bacteria	Actinobacteria	Acidimicrobiia	Acidimicrobiales	OCS155 marine group	marine metagenome
ADKK01000235.78261.79765	Bacteria	Aquificae	Aquificae	Aquificales	Hydrogenothermaceae	Sulfurihydrogenibium	hot springs metagenome
AF393378.1.1461	Bacteria	Aquificae	Aquificae	Aquificales	Hydrogenothermaceae	Persephonella	Aquificales str. CIR30126
Z30242.1.1514	Bacteria	Aquificae	Aquificae	Aquificales	Aquificaceae	Hydrogenobacter	Hydrogenobacter hydrogenophilus
AB529679.1.1438	Bacteria	Armatimonadetes	Armatimonadia	Armatimonadales	Armatimonadaceae	Armatimonas	Armatimonas rosea
AM749780.1.1411	Bacteria	Armatimonadetes	Chthonomonadetes	Chthonomonadales	Chthonomonadaceae	Chthonomonas	Chthonomonas calidirosea
AFSR01002962.2968.4473	Bacteria	Armatimonadetes	hot springs metagenome
AB574480.1.1486	Bacteria	Bacteroidetes	Bacteroidia	Bacteroidales	Bacteroidaceae	Bacteroides	Bacteroides faecichinchillae
AY158021.1.1493	Bacteria	Bacteroidetes	Bacteroidia	Bacteroidales	Prevotellaceae	Prevotella	Prevotella sp. RS2
JQ607246.1.1418	Bacteria	Bacteroidetes	Bacteroidia	Bacteroidales	Bacteroidaceae	Bacteroides	bacterium NLAE-zl-P464
JX294352.1.1442	Bacteria	BD1-5	GN02 bacterium oral taxon 871
AJ224539.1.1423	Bacteria	BD1-5	mixed culture isolate koll6
JN713493.1.1436	Bacteria	BD1-5	GN02 bacterium canine oral taxon 323
FJ799125.1.1482	Bacteria	Caldiserica	Caldisericia	Caldisericales	WCHB1-02	bacterium enrichment culture clone BA129
AB428365.1.1481	Bacteria	Caldiserica	Caldisericia	Caldisericales	Caldisericaceae	Caldisericum	Caldisericum exile AZM16c01
AP012051.541386.542944	Bacteria	Caldiserica	Caldisericia	Caldisericales	Caldisericaceae	Caldisericum	Caldisericum exile AZM16c01
AF029043.1.1527	Bacteria	Candidate division JS1	benzene mineralizing consortium clone SB-15
AF029050.1.1527	Bacteria	Candidate division JS1	benzene mineralizing consortium clone SB-45
HQ405607.1.1549	Bacteria	Candidate division JS1	bacterium enrichment culture clone AOM-SR-B16
U05662.1.1459	Bacteria	Candidate division KB1	bacterium EM-19
AGBK01000802.1.1508	Bacteria	Candidate division KB1	hypersaline lake metagenome
AF027045.1.1477	Bacteria	Candidate division KB1	candidate division OP1 clone OPB14
JQ269257.1.1421	Bacteria	Candidate division OD1	bacterium SH4-10
AACY023814357.2.1413	Bacteria	Candidate division OD1	marine metagenome
HQ702895.1.1516	Bacteria	Candidate division OD1	Planctomycete enrichment culture clone 15558
AF027030.1.1438	Bacteria	Candidate division OP11	candidate division OP11 clone OPB92
HQ405614.1.1467	Bacteria	Candidate division OP11	bacterium enrichment culture clone AOM-SR-B28
AF423182.1.1489	Bacteria	Candidate division OP11	toluene-degrading methanogenic consortium bacterium
JN713539.1.1458	Bacteria	Candidate division SR1	SR1 bacterium canine oral taxon 369
JN713553.1.1453	Bacteria	Candidate division SR1	SR1 bacterium canine oral taxon 382
JX294356.1.1463	Bacteria	Candidate division SR1	SR1 bacterium oral taxon 875
AF513460.1.1460	Bacteria	Chlorobi	Chlorobia	Chlorobiales	Chlorobiaceae	Prosthecochloris	Chlorobiaceae bacterium LA53
AASE01000013.23272.24766	Bacteria	Chlorobi	Chlorobia	Chlorobiales	Chlorobiaceae	Chlorobium	Chlorobium ferrooxidans DSM 13031
CP001099.112910.114404	Bacteria	Chlorobi	Chlorobia	Chlorobiales	Chlorobiaceae	Chlorobaculum	Chlorobaculum parvum NCIB 8327
CP001337.4136863.4138336	Bacteria	Chloroflexi	Chloroflexia	Chloroflexales	Chloroflexaceae	Chloroflexus	Chloroflexus aggregans DSM 9485
AB109437.1.1428	Bacteria	Chloroflexi	Anaerolineae	Anaerolineales	Anaerolineaceae	Anaerolinea	Anaerolinea thermolimosa
AF345825.1.1460	Bacteria	Chloroflexi	Chloroflexia	Chloroflexales	Chloroflexaceae	Chloronema	Chloronema giganteum
CP002432.1185472.1186979	Bacteria	Chrysiogenetes	Chrysiogenetes	Chrysiogenales	Chrysiogenaceae	Desulfurispirillum	Desulfurispirillum indicum S5
CP002432.2335868.2337375	Bacteria	Chrysiogenetes	Chrysiogenetes	Chrysiogenales	Chrysiogenaceae	Desulfurispirillum	Desulfurispirillum indicum S5
CP002432.163082.164589	Bacteria	Chrysiogenetes	Chrysiogenetes	Chrysiogenales	Chrysiogenaceae	Desulfurispirillum	Desulfurispirillum indicum S5
AF544207.1.1520	Bacteria	Cyanobacteria	4C0d-2	rumen bacterium YS2
EF205595.23507.24997	Bacteria	Cyanobacteria	Chloroplast	Mangifera indica (mango)
EU624033.1.1470	Bacteria	Cyanobacteria	Chloroplast	Euglena agilis
AF059190.1.1451	Bacteria	Deferribacteres	Deferribacteres	Deferribacterales	Deferribacteraceae	Mucispirillum	Mucispirillum schaedleri
CP002347.2003471.2005008	Bacteria	Deferribacteres	Deferribacteres	Deferribacterales	Deferribacteraceae	Calditerrivibrio	Calditerrivibrio nitroreducens DSM 19672
AJ515881.1.1537	Bacteria	Deferribacteres	Deferribacteres	Deferribacterales	Deferribacteraceae	Deferribacter	Deferribacter abyssi
AB265180.1.1410	Bacteria	Deinococcus-Thermus	Deinococci	Deinococcales	Deinococcaceae	Deinococcus	Deinococcus aquiradiocola
HQ738629.1.1449	Bacteria	Deinococcus-Thermus	Deinococci	Deinococcales	Deinococcaceae	Deinococcus	Deinococcus sp. Grk2
AY743258.1.1459	Bacteria	Deinococcus-Thermus	Deinococci	Deinococcales	Deinococcaceae	Deinococcus	Deinococcus hohokamensis
X69194.1.1540	Bacteria	Dictyoglomi	Dictyoglomia	Dictyoglomales	Dictyoglomaceae	Dictyoglomus	Dictyoglomus thermophilum
HM004611.1.1470	Bacteria	Dictyoglomi	Dictyoglomia	Dictyoglomales	Dictyoglomaceae	Dictyoglomus	Dictyoglomus sp. TC38
CP001251.1244224.1245764	Bacteria	Dictyoglomi	Dictyoglomia	Dictyoglomales	Dictyoglomaceae	Dictyoglomus	Dictyoglomus turgidum DSM 6724
FJ405885.1.1505	Bacteria	Elusimicrobia	Elusimicrobia	Lineage IIa	actinobacterium YJF1-30
HQ405620.1.1473	Bacteria	Elusimicrobia	Elusimicrobia	Lineage IV	bacterium enrichment culture clone AOM-SR-B36
CP001055.1535259.1536691	Bacteria	Elusimicrobia	Elusimicrobia	Elusimicrobiales	Elusimicrobiaceae	Elusimicrobium	Elusimicrobium minutum Pei191
AJ009450.1.1538	Bacteria	Firmicutes	Clostridia	Clostridiales	Peptococcaceae	Dehalobacter	chimeric sequence SJA-7
AJ314746.1.1480	Bacteria	Firmicutes	Bacilli	Bacillales	Planococcaceae	Planomicrobium	Planomicrobium psychrophilum
GQ150496.1.1439	Bacteria	Firmicutes	Bacilli	Lactobacillales	Enterococcaceae	Tetragenococcus	Tetragenococcus sp. JNURIC-D1
FJ471648.1.1428	Bacteria	Fusobacteria	Fusobacteriia	Fusobacteriales	Fusobacteriaceae	Fusobacterium	Fusobacterium nucleatum
JQ771478.1.1517	Bacteria	Fusobacteria	Fusobacteriia	BS1-0-74	bacterium enrichment culture clone E31
AB540989.1.1480	Bacteria	Fusobacteria	Fusobacteriia	Fusobacteriales	Fusobacteriaceae	Fusobacterium	Fusobacterium nucleatum subsp. fusiforme
AB072735.1.1446	Bacteria	Gemmatimonadetes	Gemmatimonadetes	Gemmatimonadales	Gemmatimonadaceae	Gemmatimonas	Gemmatimonas aurantiaca
AP009153.1882855.1884381	Bacteria	Gemmatimonadetes	Gemmatimonadetes	Gemmatimonadales	Gemmatimonadaceae	Gemmatimonas	Gemmatimonas aurantiaca T-27
AY234641.1.1414	Bacteria	Gemmatimonadetes	Gemmatimonadetes	Gemmatimonadales	Gemmatimonadaceae	Gemmatimonas	bacterium Ellin5290
GU196224.1.1529	Bacteria	Lentisphaerae	Lentisphaeria	BS5	bacterium enrichment culture clone R4-62B
ABCK01000003.100786.102281	Bacteria	Lentisphaerae	Lentisphaeria	Lentisphaerales	Lentisphaeraceae	Lentisphaera	Lentisphaera araneosa HTCC2155
ABCK01000020.85199.86694	Bacteria	Lentisphaerae	Lentisphaeria	Lentisphaerales	Lentisphaeraceae	Lentisphaera	Lentisphaera araneosa HTCC2155
CP001147.916471.917963	Bacteria	Nitrospirae	Nitrospira	Nitrospirales	Nitrospiraceae	Thermodesulfovibrio	Thermodesulfovibrio yellowstonii DSM 11347
AP012342.1058586.1060135	Bacteria	Nitrospirae	Nitrospira	Nitrospirales	Nitrospiraceae	Leptospirillum	Leptospirillum ferrooxidans C2-3
EU559167.54662.56193	Bacteria	Nitrospirae	Nitrospira	Nitrospirales	Nitrospiraceae	Nitrospira	Candidatus Nitrospira defluvii
AM056027.1.1489	Bacteria	Planctomycetes	OM190	planctomycete A-2
JQ771475.1.1510	Bacteria	Planctomycetes	Phycisphaerae	CCM11a	bacterium enrichment culture clone E27
AJ250882.1.1560	Bacteria	Planctomycetes	Planctomycetacia	Brocadiales	Brocadiaceae	Candidatus Kuenenia	anaerobic ammonium-oxidizing planctomycete KOLL2a
CP001312.3580628.3582111	Bacteria	Proteobacteria	Alphaproteobacteria	Rhodobacterales	Rhodobacteraceae	Rhodobacter	Rhodobacter capsulatus SB 1003
D13294.1.1439	Bacteria	Proteobacteria	Alphaproteobacteria	Rhizobiales	Rhizobiaceae	Rhizobium	Agrobacterium tumefaciens
X67228.1.1436	Bacteria	Proteobacteria	Alphaproteobacteria	Rhizobiales	Rhizobiaceae	Rhizobium	Rhizobium rubi
HM775379.1.1529	Bacteria	Proteobacteria	Betaproteobacteria	Burkholderiales	Burkholderiaceae	Burkholderia	Burkholderia sp. enrichment culture clone DRS 3B
AB374416.1.1512	Bacteria	Proteobacteria	Betaproteobacteria	Burkholderiales	Burkholderiaceae	Candidatus Tremblaya	Candidatus Tremblaya princeps
GQ332345.1.1469	Bacteria	Proteobacteria	Betaproteobacteria	Burkholderiales	Comamonadaceae	Variovorax	Variovorax sp. CN3b
AF418178.1.1553	Bacteria	Proteobacteria	Deltaproteobacteria	Desulfobacterales	Desulfobacteraceae	Desulfobacterium	Desulfobacterium vacuolatum
JX828419.1.1526	Bacteria	Proteobacteria	Deltaproteobacteria	43F-1404R	delta proteobacterium enrichment culture clone AP-FeEnrich11
AY835388.1.1516	Bacteria	Proteobacteria	Deltaproteobacteria	Desulfuromonadales	Desulfuromonadaceae	Desulfuromonas	Desulfuromonas svalbardensis
AF097686.1.1418	Bacteria	Proteobacteria	Epsilonproteobacteria	Campylobacterales	Campylobacteraceae	Campylobacter	Campylobacter hyointestinalis subsp. lawsonii
M80205.1.1478	Bacteria	Proteobacteria	Epsilonproteobacteria	Campylobacterales	Helicobacteraceae	Helicobacter	Helicobacter muridarum
CP000932.436356.437868	Bacteria	Proteobacteria	Epsilonproteobacteria	Campylobacterales	Campylobacteraceae	Campylobacter	Campylobacter lari RM2100
FJ685624.1.1513	Bacteria	Proteobacteria	Gammaproteobacteria	Pasteurellales	Pasteurellaceae	Pasteurella	Haemophilus sp. HK445
HQ220174.1.1490	Bacteria	Proteobacteria	Gammaproteobacteria	Pseudomonadales	Pseudomonadaceae	Pseudomonas	Pseudomonas stutzeri
U73724.1.1469	Bacteria	Proteobacteria	Gammaproteobacteria	Alteromonadales	Alteromonadaceae	Glaciecola	gas vacuolate str. 214.6
ABEF01035295.3.1524	Bacteria	Proteobacteria	Zetaproteobacteria	Mariprofundales	Mariprofundaceae	Mariprofundus	marine metagenome
HQ206657.1.1422	Bacteria	Proteobacteria	Zetaproteobacteria	Mariprofundales	Mariprofundaceae	Mariprofundus	zeta proteobacterium enrichment culture clone JMM_S1-C-H1a
AATS01000006.160655.162185	Bacteria	Proteobacteria	Zetaproteobacteria	Mariprofundales	Mariprofundaceae	Mariprofundus	Mariprofundus ferrooxydans PV-1
AY230217.1.1440	Bacteria	Spirochaetae	Spirochaetes	Spirochaetales	Spirochaetaceae	Treponema	Treponema berlinense
FJ154552.1.1431	Bacteria	Spirochaetae	Spirochaetes	Spirochaetales	Leptospiraceae	Leptospira	Leptospira interrogans serovar Pyrogenes
JQ771472.1.1563	Bacteria	Spirochaetae	Spirochaetes	MSBL8	bacterium enrichment culture clone E23
AELM01000007.2778.4273	Bacteria	Synergistetes	Synergistia	Synergistales	Synergistaceae	Cloacibacillus	Methanobrevibacter smithii TS146A
HM597708.1.1507	Bacteria	Synergistetes	Synergistia	Synergistales	Synergistaceae	Pyramidobacter	rumen bacterium enrichment culture clone Y140
JQ607890.1.1408	Bacteria	Synergistetes	Synergistia	Synergistales	Synergistaceae	Cloacibacillus	bacterium NLAE-zl-C154
FJ590760.1.1596	Bacteria	Tenericutes	Mollicutes	Acholeplasmatales	Acholeplasmataceae	Acholeplasma	Acholeplasma sp. DM-2009
AF412975.1.1449	Bacteria	Tenericutes	Mollicutes	Mycoplasmatales	Mycoplasmataceae	Mycoplasma	Mycoplasma columborale
EU925159.1.1546	Bacteria	Tenericutes	Mollicutes	Acholeplasmatales	Acholeplasmataceae	Acholeplasma	Acholeplasma sp. N93
AF355615.1.1513	Bacteria	Thermotogae	Thermotogae	Thermotogales	Thermotogaceae	Thermotoga	Thermotoga lettingae
CP003532.219075.220482	Bacteria	Thermotogae	Thermotogae	Thermotogales	Thermotogaceae	Mesotoga	Mesotoga prima MesG1.Ag.4.2
AJ311702.1.1482	Bacteria	Thermotogae	Thermotogae	Thermotogales	Thermotogaceae	Petrotoga	Petrotoga sibirica
