# Supplementary material for: Sensitivity and correlation of hypervariable regions in 16S rRNA genes in phylogenetic analysis
Source: BMC Bioinformatics. 2016 Mar 22;17:135. doi: 10.1186/s12859-016-0992-y (PMC4802574; doi:10.1186/s12859-016-0992-y)
Supplement: Additional file 2: — This compressed file contains all the SILVA SeqIDs and taxonomy of the data we processed in this study. All the sequences could be accessed from SILVA with the SeqIDs. (ZIP 358 kb) [file 12859_2016_992_MOESM2_ESM.zip › SeqIDs/Group28.list]

FJ870384.1.1420	Bacteria	Acidobacteria	Acidobacteria	Subgroup 3	Family Incertae Sedis	Bryobacter	Acidobacteria bacterium KBS 96
CP000473.1969439.1970932	Bacteria	Acidobacteria	Acidobacteria	Subgroup 3	Family Incertae Sedis	Candidatus Solibacter	Candidatus Solibacter usitatus Ellin6076
FJ870379.1.1418	Bacteria	Acidobacteria	Acidobacteria	Acidobacteriales	Acidobacteriaceae (Subgroup 1)	Terriglobus	Acidobacteria bacterium KBS 13
AF311390.1.1460	Bacteria	Actinobacteria	Actinobacteria	Corynebacteriales	Corynebacteriaceae	Corynebacterium	Corynebacterium bovis
AM411949.1.1439	Bacteria	Actinobacteria	Actinobacteria	Corynebacteriales	Nocardiaceae	Nocardia	Nocardia sp. P-15
DQ295874.1.1433	Bacteria	Actinobacteria	Actinobacteria	Micrococcales	Micrococcaceae	Arthrobacter	Arthrobacter sp. CDB1
CP001080.357727.359239	Bacteria	Aquificae	Aquificae	Aquificales	Hydrogenothermaceae	Sulfurihydrogenibium	Sulfurihydrogenibium sp. YO3AOP1
AJ507320.1.1514	Bacteria	Aquificae	Aquificae	Aquificales	Desulfurobacteriaceae	Desulfurobacterium	Desulfurobacterium crinifex
EU545990.1.1431	Bacteria	Aquificae	Aquificae	Aquificales	Aquificaceae	Hydrogenobaculum	Hydrogenobaculum acidophilum
AM749780.1.1411	Bacteria	Armatimonadetes	Chthonomonadetes	Chthonomonadales	Chthonomonadaceae	Chthonomonas	Chthonomonas calidirosea
AFSR01002962.2968.4473	Bacteria	Armatimonadetes	hot springs metagenome
GQ339893.1.1443	Bacteria	Armatimonadetes	Fimbriimonas ginsengisoli Gsoil 348
AY694004.1.1408	Bacteria	Bacteroidetes	Flavobacteria	Flavobacteriales	Flavobacteriaceae	Bizionia	Bizionia gelidisalsuginis
AF544206.1.1534	Bacteria	Bacteroidetes	Bacteroidia	Bacteroidales	Prevotellaceae	Prevotella	rumen bacterium YS1
JQ607258.1.1420	Bacteria	Bacteroidetes	Bacteroidia	Bacteroidales	Bacteroidaceae	Bacteroides	bacterium NLAE-zl-P478
JN713562.1.1538	Bacteria	BD1-5	GN02 bacterium canine oral taxon 394
JX294352.1.1442	Bacteria	BD1-5	GN02 bacterium oral taxon 871
AACY023749576.260.1668	Bacteria	BD1-5	marine metagenome
FJ799125.1.1482	Bacteria	Caldiserica	Caldisericia	Caldisericales	WCHB1-02	bacterium enrichment culture clone BA129
AP012051.541386.542944	Bacteria	Caldiserica	Caldisericia	Caldisericales	Caldisericaceae	Caldisericum	Caldisericum exile AZM16c01
AB428365.1.1481	Bacteria	Caldiserica	Caldisericia	Caldisericales	Caldisericaceae	Caldisericum	Caldisericum exile AZM16c01
AF029043.1.1527	Bacteria	Candidate division JS1	benzene mineralizing consortium clone SB-15
HQ405607.1.1549	Bacteria	Candidate division JS1	bacterium enrichment culture clone AOM-SR-B16
AF029050.1.1527	Bacteria	Candidate division JS1	benzene mineralizing consortium clone SB-45
AGBK01000802.1.1508	Bacteria	Candidate division KB1	hypersaline lake metagenome
AF027045.1.1477	Bacteria	Candidate division KB1	candidate division OP1 clone OPB14
U05662.1.1459	Bacteria	Candidate division KB1	bacterium EM-19
JQ269257.1.1421	Bacteria	Candidate division OD1	bacterium SH4-10
HQ702895.1.1516	Bacteria	Candidate division OD1	Planctomycete enrichment culture clone 15558
AACY023814357.2.1413	Bacteria	Candidate division OD1	marine metagenome
AF027030.1.1438	Bacteria	Candidate division OP11	candidate division OP11 clone OPB92
HQ405614.1.1467	Bacteria	Candidate division OP11	bacterium enrichment culture clone AOM-SR-B28
AF423182.1.1489	Bacteria	Candidate division OP11	toluene-degrading methanogenic consortium bacterium
JN713553.1.1453	Bacteria	Candidate division SR1	SR1 bacterium canine oral taxon 382
JX294356.1.1463	Bacteria	Candidate division SR1	SR1 bacterium oral taxon 875
JN713539.1.1458	Bacteria	Candidate division SR1	SR1 bacterium canine oral taxon 369
Y08107.1.1403	Bacteria	Chlorobi	Chlorobia	Chlorobiales	Chlorobiaceae	Chlorobium	Chlorobium luteolum
CP001108.147535.149029	Bacteria	Chlorobi	Chlorobia	Chlorobiales	Chlorobiaceae	Prosthecochloris	Prosthecochloris aestuarii DSM 271
AE006470.2035328.2036829	Bacteria	Chlorobi	Chlorobia	Chlorobiales	Chlorobiaceae	Chlorobaculum	Chlorobium tepidum TLS
AB109439.1.1424	Bacteria	Chloroflexi	Anaerolineae	Anaerolineales	Anaerolineaceae	Levilinea	Levilinea saccharolytica
HQ222295.1.1517	Bacteria	Chloroflexi	Anaerolineae	Anaerolineales	Anaerolineaceae	Anaerolinea	Thermobaculum sp. enrichment culture clone VanCtr100
AP012337.1661657.1663156	Bacteria	Chloroflexi	Caldilineae	Caldilineales	Caldilineaceae	Caldilinea	Caldilinea aerophila DSM 14535 = NBRC 104270
CP002432.163082.164589	Bacteria	Chrysiogenetes	Chrysiogenetes	Chrysiogenales	Chrysiogenaceae	Desulfurispirillum	Desulfurispirillum indicum S5
CP002432.1185472.1186979	Bacteria	Chrysiogenetes	Chrysiogenetes	Chrysiogenales	Chrysiogenaceae	Desulfurispirillum	Desulfurispirillum indicum S5
CP002432.2335868.2337375	Bacteria	Chrysiogenetes	Chrysiogenetes	Chrysiogenales	Chrysiogenaceae	Desulfurispirillum	Desulfurispirillum indicum S5
JF826503.133439.134927	Bacteria	Cyanobacteria	Chloroplast	Ageratina adenophora
AF544207.1.1520	Bacteria	Cyanobacteria	4C0d-2	rumen bacterium YS2
AF041468.17204.18690	Bacteria	Cyanobacteria	Chloroplast	Guillardia theta
AACY020207233.1273.2814	Bacteria	Deferribacteres	Deferribacteres	Deferribacterales	SAR406 clade(Marine group A)	marine metagenome
DQ991966.1.1460	Bacteria	Deferribacteres	Deferribacteres	Deferribacterales	Deferribacteraceae	Geovibrio	dissimilatory selenate-respiring bacterium S7
AACY020545456.443.1983	Bacteria	Deferribacteres	Deferribacteres	Deferribacterales	SAR406 clade(Marine group A)	marine metagenome
Y13041.1.1472	Bacteria	Deinococcus-Thermus	Deinococci	Deinococcales	Deinococcaceae	Deinococcus	Deinococcus murrayi
FR682751.1.1461	Bacteria	Deinococcus-Thermus	Deinococci	Deinococcales	Deinococcaceae	Deinococcus	Deinococcus sp. R-36711
L37522.1.1431	Bacteria	Deinococcus-Thermus	Deinococci	Thermales	Thermaceae	Thermus	Thermus sp.
CP001251.796084.797624	Bacteria	Dictyoglomi	Dictyoglomia	Dictyoglomales	Dictyoglomaceae	Dictyoglomus	Dictyoglomus turgidum DSM 6724
CP001251.1244224.1245764	Bacteria	Dictyoglomi	Dictyoglomia	Dictyoglomales	Dictyoglomaceae	Dictyoglomus	Dictyoglomus turgidum DSM 6724
X69194.1.1540	Bacteria	Dictyoglomi	Dictyoglomia	Dictyoglomales	Dictyoglomaceae	Dictyoglomus	Dictyoglomus thermophilum
FJ405885.1.1505	Bacteria	Elusimicrobia	Elusimicrobia	Lineage IIa	actinobacterium YJF1-30
HQ405620.1.1473	Bacteria	Elusimicrobia	Elusimicrobia	Lineage IV	bacterium enrichment culture clone AOM-SR-B36
CP001055.1535259.1536691	Bacteria	Elusimicrobia	Elusimicrobia	Elusimicrobiales	Elusimicrobiaceae	Elusimicrobium	Elusimicrobium minutum Pei191
AM162336.1.1501	Bacteria	Firmicutes	Bacilli	Bacillales	Paenibacillaceae	Paenibacillus	Paenibacillus sp. H08-06
JN993728.1.1449	Bacteria	Firmicutes	Bacilli	Bacillales	Bacillaceae	Bacillus	Bacillus mycoides
EU394679.1.1571	Bacteria	Firmicutes	Bacilli	Lactobacillales	Lactobacillaceae	Lactobacillus	Lactobacillus reuteri
JQ771478.1.1517	Bacteria	Fusobacteria	Fusobacteriia	BS1-0-74	bacterium enrichment culture clone E31
AY029803.1.1486	Bacteria	Fusobacteria	Fusobacteriia	Fusobacteriales	Leptotrichiaceae	Leptotrichia	Leptotrichia hofstadii
JQ607847.1.1406	Bacteria	Fusobacteria	Fusobacteriia	Fusobacteriales	Fusobacteriaceae	Fusobacterium	bacterium NLAE-zl-C108
AF286033.1.1521	Bacteria	Gemmatimonadetes	Gemmatimonadetes	PAUC43f marine benthic group	saltmarsh clone LCP-68
AY234652.1.1400	Bacteria	Gemmatimonadetes	Gemmatimonadetes	Gemmatimonadales	Gemmatimonadaceae	Gemmatimonas	bacterium Ellin5301
AP009153.1882855.1884381	Bacteria	Gemmatimonadetes	Gemmatimonadetes	Gemmatimonadales	Gemmatimonadaceae	Gemmatimonas	Gemmatimonas aurantiaca T-27
ABCK01000020.85199.86694	Bacteria	Lentisphaerae	Lentisphaeria	Lentisphaerales	Lentisphaeraceae	Lentisphaera	Lentisphaera araneosa HTCC2155
GU196224.1.1529	Bacteria	Lentisphaerae	Lentisphaeria	BS5	bacterium enrichment culture clone R4-62B
ABCK01000003.100786.102281	Bacteria	Lentisphaerae	Lentisphaeria	Lentisphaerales	Lentisphaeraceae	Lentisphaera	Lentisphaera araneosa HTCC2155
AF255603.1.1500	Bacteria	Nitrospirae	Nitrospira	Nitrospirales	Nitrospiraceae	Thermodesulfovibrio	Nitrospira sp. SRI-9
AF356831.1.1534	Bacteria	Nitrospirae	Nitrospira	Nitrospirales	Nitrospiraceae	Leptospirillum	Leptospirillum ferriphilum
EF025341.1.1534	Bacteria	Nitrospirae	Nitrospira	Nitrospirales	Nitrospiraceae	Leptospirillum	Leptospirillum ferriphilum
JQ771475.1.1510	Bacteria	Planctomycetes	Phycisphaerae	CCM11a	bacterium enrichment culture clone E27
AM056027.1.1489	Bacteria	Planctomycetes	OM190	planctomycete A-2
AY673390.1.1406	Bacteria	Planctomycetes	Phycisphaerae	WD2101 soil group	Planctomycetales bacterium Ellin7224
EU196330.1.1411	Bacteria	Proteobacteria	Alphaproteobacteria	Caulobacterales	Hyphomonadaceae	Litorimonas	Arctic bacterium NP26
X99469.1.1412	Bacteria	Proteobacteria	Alphaproteobacteria	Rhizobiales	Xanthobacteraceae	Xanthobacter	Xanthobacter tagetidis
AJ244648.1.1416	Bacteria	Proteobacteria	Alphaproteobacteria	Caulobacterales	Caulobacteraceae	Brevundimonas	Brevundimonas sp. LMG 11070
EU130976.1.1457	Bacteria	Proteobacteria	Betaproteobacteria	Burkholderiales	Comamonadaceae	Polaromonas	Polaromonas sp. BAC300
AY790533.1.1479	Bacteria	Proteobacteria	Betaproteobacteria	Burkholderiales	Comamonadaceae	Variovorax	Agrobacterium sp. CICC10214
CS600355.1.1508	Bacteria	Proteobacteria	Betaproteobacteria	Burkholderiales	Comamonadaceae	Comamonas	Comamonas terrigena
U85475.1.1467	Bacteria	Proteobacteria	Deltaproteobacteria	Desulfovibrionales	Desulfovibrionaceae	Desulfovibrio	Desulfovibrio sp. BG50
AF418179.1.1511	Bacteria	Proteobacteria	Deltaproteobacteria	Desulfovibrionales	Desulfovibrionaceae	Desulfovibrio	Desulfovibrio vulgaris
M34407.1.1527	Bacteria	Proteobacteria	Deltaproteobacteria	Desulfobacterales	Desulfobacteraceae	Desulfosarcina	Desulfosarcina variabilis
GQ167663.1.1449	Bacteria	Proteobacteria	Epsilonproteobacteria	Campylobacterales	Campylobacteraceae	Campylobacter	Campylobacter concisus
L14624.1.1462	Bacteria	Proteobacteria	Epsilonproteobacteria	Campylobacterales	Campylobacteraceae	Arcobacter	Arcobacter cryaerophilus
AIOO01000023.30843.32335	Bacteria	Proteobacteria	Epsilonproteobacteria	Campylobacterales	Campylobacteraceae	Campylobacter	Campylobacter jejuni subsp. jejuni LMG 9217
AM110766.1.1471	Bacteria	Proteobacteria	Gammaproteobacteria	Enterobacteriales	Enterobacteriaceae	Arsenophonus	Candidatus Phlomobacter fragariae
AJ233432.1.1502	Bacteria	Proteobacteria	Gammaproteobacteria	Enterobacteriales	Enterobacteriaceae	Serratia	Serratia odorifera
AF140017.1.1506	Bacteria	Proteobacteria	Gammaproteobacteria	Alteromonadales	Shewanellaceae	Shewanella	Shewanella sp. ML-S3
AATS01000006.160655.162185	Bacteria	Proteobacteria	Zetaproteobacteria	Mariprofundales	Mariprofundaceae	Mariprofundus	Mariprofundus ferrooxydans PV-1
EF493243.1.1528	Bacteria	Proteobacteria	Zetaproteobacteria	Mariprofundales	Mariprofundaceae	Mariprofundus	Mariprofundus ferrooxydans
ABEF01035295.3.1524	Bacteria	Proteobacteria	Zetaproteobacteria	Mariprofundales	Mariprofundaceae	Mariprofundus	marine metagenome
CP002874.2962815.2964309	Bacteria	Spirochaetae	Spirochaetes	Spirochaetales	Brachyspiraceae	Brachyspira	Brachyspira intermedia PWS/A
JQ771472.1.1563	Bacteria	Spirochaetae	Spirochaetes	MSBL8	bacterium enrichment culture clone E23
CP003155.2303547.2304966	Bacteria	Spirochaetae	Spirochaetes	Spirochaetales	Spirochaetaceae	Spirochaeta	Sphaerochaeta pleomorpha str. Grapes
EF468687.1.1417	Bacteria	Synergistetes	Synergistia	Synergistales	Synergistaceae	Pyramidobacter	bacterium ADV403
CP001997.794927.796446	Bacteria	Synergistetes	Synergistia	Synergistales	Synergistaceae	Aminobacterium	Aminobacterium colombiense DSM 12261
AHGV01000001.193662.195165	Bacteria	Synergistetes	Synergistia	Synergistales	Synergistaceae	Thermanaerovibrio	Thermanaerovibrio velox DSM 12556
U16758.1.1459	Bacteria	Tenericutes	Mollicutes	Acholeplasmatales	Acholeplasmataceae	Acholeplasma	Mycoplasma feliminutum
DQ305981.1.1466	Bacteria	Tenericutes	Mollicutes	Order Incertae Sedis	Family Incertae Sedis	Candidatus Phytoplasma	Typhlocybine leafhopper phytoplasma
EU925159.1.1546	Bacteria	Tenericutes	Mollicutes	Acholeplasmatales	Acholeplasmataceae	Acholeplasma	Acholeplasma sp. N93
CP000812.2011264.2012811	Bacteria	Thermotogae	Thermotogae	Thermotogales	Thermotogaceae	Thermotoga	Thermotoga lettingae TMO
HM004612.1.1429	Bacteria	Thermotogae	Thermotogae	Thermotogales	Thermotogaceae	Fervidobacterium	Fervidobacterium sp. TC25
DQ647057.1.1401	Bacteria	Thermotogae	Thermotogae	Thermotogales	Thermotogaceae	Thermosipho	Thermosipho africanus Ob7
