# Supplementary material for: Sensitivity and correlation of hypervariable regions in 16S rRNA genes in phylogenetic analysis
Source: BMC Bioinformatics. 2016 Mar 22;17:135. doi: 10.1186/s12859-016-0992-y (PMC4802574; doi:10.1186/s12859-016-0992-y)
Supplement: Additional file 2: — This compressed file contains all the SILVA SeqIDs and taxonomy of the data we processed in this study. All the sequences could be accessed from SILVA with the SeqIDs. (ZIP 358 kb) [file 12859_2016_992_MOESM2_ESM.zip › SeqIDs/Group29.list]

CP001472.2863353.2864776	Bacteria	Acidobacteria	Acidobacteria	Acidobacteriales	Acidobacteriaceae (Subgroup 1)	Acidobacterium	Acidobacterium capsulatum ATCC 51196
FJ405886.1.1452	Bacteria	Acidobacteria	Acidobacteria	Acidobacteriales	Acidobacteriaceae (Subgroup 1)	Candidatus Koribacter	Acidobacteria bacterium YJF2-13
HQ687090.1.1488	Bacteria	Acidobacteria	Acidobacteria	Acidobacteriales	Acidobacteriaceae (Subgroup 1)	Granulicella	Granulicella sapmiensis
AMPG01000001.94175.95677	Bacteria	Actinobacteria	Acidimicrobiia	Acidimicrobiales	Family Incertae Sedis	Candidatus Microthrix	Candidatus Microthrix parvicella Bio17-1
DQ246623.1.1517	Bacteria	Actinobacteria	Actinobacteria	Streptosporangiales	Streptosporangiaceae	Herbidospora	Herbidospora sp. 0351M-12
X80606.1.1471	Bacteria	Actinobacteria	Actinobacteria	Corynebacteriales	Nocardiaceae	Nocardia	Nocardia asteroides
CP001931.855654.857222	Bacteria	Aquificae	Aquificae	Aquificales	Aquificaceae	Thermocrinis	Thermocrinis albus DSM 14484
U05661.1.1479	Bacteria	Aquificae	Aquificae	Aquificales	Aquificaceae	Thermocrinis	bacterium EM-17
CP002444.1172141.1173717	Bacteria	Aquificae	Aquificae	Aquificales	Desulfurobacteriaceae	Thermovibrio	Thermovibrio ammonificans HB-1
AF027092.1.1441	Bacteria	Armatimonadetes	candidate division OP10 clone OPB50
AM749780.1.1411	Bacteria	Armatimonadetes	Chthonomonadetes	Chthonomonadales	Chthonomonadaceae	Chthonomonas	Chthonomonas calidirosea
GQ339893.1.1443	Bacteria	Armatimonadetes	Fimbriimonas ginsengisoli Gsoil 348
JX048084.1.1420	Bacteria	Bacteroidetes	Bacteroidia	Bacteroidales	Bacteroidaceae	Bacteroides	bacterium NLAE-zl-G15
AB003386.1.1427	Bacteria	Bacteroidetes	Bacteroidia	Bacteroidales	Prevotellaceae	Prevotella	Prevotella sp.
KC121357.1.1420	Bacteria	Bacteroidetes	Bacteroidia	Bacteroidales	Marinilabiaceae	Marinifilum	Marinifilum sp. JNU-J034
AACY023749576.260.1668	Bacteria	BD1-5	marine metagenome
JX294352.1.1442	Bacteria	BD1-5	GN02 bacterium oral taxon 871
JN713493.1.1436	Bacteria	BD1-5	GN02 bacterium canine oral taxon 323
AB428365.1.1481	Bacteria	Caldiserica	Caldisericia	Caldisericales	Caldisericaceae	Caldisericum	Caldisericum exile AZM16c01
AP012051.541386.542944	Bacteria	Caldiserica	Caldisericia	Caldisericales	Caldisericaceae	Caldisericum	Caldisericum exile AZM16c01
FJ799125.1.1482	Bacteria	Caldiserica	Caldisericia	Caldisericales	WCHB1-02	bacterium enrichment culture clone BA129
AF029043.1.1527	Bacteria	Candidate division JS1	benzene mineralizing consortium clone SB-15
HQ405607.1.1549	Bacteria	Candidate division JS1	bacterium enrichment culture clone AOM-SR-B16
AF029050.1.1527	Bacteria	Candidate division JS1	benzene mineralizing consortium clone SB-45
AF027045.1.1477	Bacteria	Candidate division KB1	candidate division OP1 clone OPB14
AGBK01000802.1.1508	Bacteria	Candidate division KB1	hypersaline lake metagenome
U05662.1.1459	Bacteria	Candidate division KB1	bacterium EM-19
AACY023814357.2.1413	Bacteria	Candidate division OD1	marine metagenome
HQ702895.1.1516	Bacteria	Candidate division OD1	Planctomycete enrichment culture clone 15558
JQ269257.1.1421	Bacteria	Candidate division OD1	bacterium SH4-10
HQ405614.1.1467	Bacteria	Candidate division OP11	bacterium enrichment culture clone AOM-SR-B28
AF423182.1.1489	Bacteria	Candidate division OP11	toluene-degrading methanogenic consortium bacterium
AF027030.1.1438	Bacteria	Candidate division OP11	candidate division OP11 clone OPB92
JN713539.1.1458	Bacteria	Candidate division SR1	SR1 bacterium canine oral taxon 369
JN713551.1.1457	Bacteria	Candidate division SR1	SR1 bacterium canine oral taxon 380
JN713553.1.1453	Bacteria	Candidate division SR1	SR1 bacterium canine oral taxon 382
JX125553.1.1509	Bacteria	Chlorobi	Ignavibacteria	Ignavibacteriales	SM1H02	Chlorobi bacterium enrichment culture clone phylotype P1
AJ291828.1.1453	Bacteria	Chlorobi	Chlorobia	Chlorobiales	Chlorobiaceae	Prosthecochloris	Pelodictyon phaeum
Y10642.1.1465	Bacteria	Chlorobi	Chlorobia	Chlorobiales	Chlorobiaceae	Chlorobaculum	Chlorobium limicola
AB243673.1.1422	Bacteria	Chloroflexi	Anaerolineae	Anaerolineales	Anaerolineaceae	Longilinea	Longilinea arvoryzae
CP001364.779069.780542	Bacteria	Chloroflexi	Chloroflexia	Chloroflexales	Chloroflexaceae	Chloroflexus	Chloroflexus sp. Y-400-fl
AF039293.1.1417	Bacteria	Chloroflexi	Chloroflexia	Herpetosiphonales	Herpetosiphonaceae	Herpetosiphon	Herpetosiphon geysericola
DQ666683.1.1446	Bacteria	Chrysiogenetes	Chrysiogenetes	Chrysiogenales	Chrysiogenaceae	Desulfurispirillum	Desulfurispirillum alkaliphilum
X81319.1.1511	Bacteria	Chrysiogenetes	Chrysiogenetes	Chrysiogenales	Chrysiogenaceae	Chrysiogenes	Chrysiogenes arsenatis DSM 11915
CP002432.163082.164589	Bacteria	Chrysiogenetes	Chrysiogenetes	Chrysiogenales	Chrysiogenaceae	Desulfurispirillum	Desulfurispirillum indicum S5
HO785069.331.1792	Bacteria	Cyanobacteria	Chloroplast	Phaseolus acutifolius (tepary bean)
FJ829885.1.2312	Bacteria	Cyanobacteria	Chloroplast	Phyllosiphon arisari
AP009569.45145.46636	Bacteria	Cyanobacteria	Chloroplast	Gnetum parvifolium
AF286031.1.1523	Bacteria	Deferribacteres	Deferribacteres	Deferribacterales	Family Incertae Sedis	Caldithrix	saltmarsh clone LCP-26
AJ515881.1.1537	Bacteria	Deferribacteres	Deferribacteres	Deferribacterales	Deferribacteraceae	Deferribacter	Deferribacter abyssi
AJ299402.1.1474	Bacteria	Deferribacteres	Deferribacteres	Deferribacterales	Deferribacteraceae	Geovibrio	Geovibrio thiophilus
CP002049.86621.88117	Bacteria	Deinococcus-Thermus	Deinococci	Deinococcales	Trueperaceae	Truepera	Truepera radiovictrix DSM 17093
CP000359.2360347.2361839	Bacteria	Deinococcus-Thermus	Deinococci	Deinococcales	Deinococcaceae	Deinococcus	Deinococcus geothermalis DSM 11300
CP001115.14128.15634	Bacteria	Deinococcus-Thermus	Deinococci	Deinococcales	Deinococcaceae	Deinococcus	Deinococcus deserti VCD115
X69194.1.1540	Bacteria	Dictyoglomi	Dictyoglomia	Dictyoglomales	Dictyoglomaceae	Dictyoglomus	Dictyoglomus thermophilum
HM004611.1.1470	Bacteria	Dictyoglomi	Dictyoglomia	Dictyoglomales	Dictyoglomaceae	Dictyoglomus	Dictyoglomus sp. TC38
CP001146.1077333.1078873	Bacteria	Dictyoglomi	Dictyoglomia	Dictyoglomales	Dictyoglomaceae	Dictyoglomus	Dictyoglomus thermophilum H-6-12
FJ405885.1.1505	Bacteria	Elusimicrobia	Elusimicrobia	Lineage IIa	actinobacterium YJF1-30
CP001055.1535259.1536691	Bacteria	Elusimicrobia	Elusimicrobia	Elusimicrobiales	Elusimicrobiaceae	Elusimicrobium	Elusimicrobium minutum Pei191
HQ405620.1.1473	Bacteria	Elusimicrobia	Elusimicrobia	Lineage IV	bacterium enrichment culture clone AOM-SR-B36
GQ280112.1.1431	Bacteria	Firmicutes	Bacilli	Bacillales	Bacillaceae	Bacillus	Bacillus sp. JS-42
AF243147.1.1518	Bacteria	Firmicutes	Bacilli	Lactobacillales	Lactobacillaceae	Lactobacillus	Lactobacillus paracasei subsp. paracasei
DQ985468.1.1447	Bacteria	Firmicutes	Bacilli	Lactobacillales	Streptococcaceae	Streptococcus	Streptococcus iniae
JQ771478.1.1517	Bacteria	Fusobacteria	Fusobacteriia	BS1-0-74	bacterium enrichment culture clone E31
AJ006964.1.1406	Bacteria	Fusobacteria	Fusobacteriia	Fusobacteriales	Fusobacteriaceae	Fusobacterium	Fusobacterium nucleatum subsp. vincentii ATCC 49256
AJ867038.1.1461	Bacteria	Fusobacteria	Fusobacteriia	Fusobacteriales	Fusobacteriaceae	Fusobacterium	Fusobacterium necrophorum
GU557153.1.1491	Bacteria	Gemmatimonadetes	Gemmatimonadetes	Gemmatimonadales	Gemmatimonadaceae	Gemmatimonas	Gemmatimonas sp. enrichment culture clone AOCRB-EC-6
AY234571.1.1447	Bacteria	Gemmatimonadetes	Gemmatimonadetes	Gemmatimonadales	Gemmatimonadaceae	Gemmatimonas	bacterium Ellin5220
AB072735.1.1446	Bacteria	Gemmatimonadetes	Gemmatimonadetes	Gemmatimonadales	Gemmatimonadaceae	Gemmatimonas	Gemmatimonas aurantiaca
GU196224.1.1529	Bacteria	Lentisphaerae	Lentisphaeria	BS5	bacterium enrichment culture clone R4-62B
ABCK01000018.55488.56984	Bacteria	Lentisphaerae	Lentisphaeria	Lentisphaerales	Lentisphaeraceae	Lentisphaera	Lentisphaera araneosa HTCC2155
AY049713.1.1456	Bacteria	Lentisphaerae	Lentisphaeria	Victivallales	Victivallaceae	Victivallis	Victivallis vadensis
AB021302.1.1485	Bacteria	Nitrospirae	Nitrospira	Nitrospirales	Nitrospiraceae	Thermodesulfovibrio	Thermodesulfovibrio aggregans
CP001147.916471.917963	Bacteria	Nitrospirae	Nitrospira	Nitrospirales	Nitrospiraceae	Thermodesulfovibrio	Thermodesulfovibrio yellowstonii DSM 11347
AADL01002504.219.1758	Bacteria	Nitrospirae	Nitrospira	Nitrospirales	Nitrospiraceae	Leptospirillum	Leptospirillum sp. Group II '5-way CG'
HQ405605.1.1522	Bacteria	Planctomycetes	Phycisphaerae	MSBL9	bacterium enrichment culture clone AOM-SR-B13
AY673410.1.1426	Bacteria	Planctomycetes	Phycisphaerae	WD2101 soil group	Planctomycetales bacterium Ellin7244
AB447464.1.1461	Bacteria	Planctomycetes	Phycisphaerae	Phycisphaerales	Phycisphaeraceae	Phycisphaera	Phycisphaera mikurensis
AM403582.1.1408	Bacteria	Proteobacteria	Alphaproteobacteria	Rhodobacterales	Rhodobacteraceae	Paracoccus	Paracoccus sp. R-32537
GU289640.1.1455	Bacteria	Proteobacteria	Alphaproteobacteria	Kordiimonadales	Kordiimonadaceae	Kordiimonas	Kordiimonas sp. MEBiC06554
DQ351732.1.1404	Bacteria	Proteobacteria	Alphaproteobacteria	Caulobacterales	Caulobacteraceae	Brevundimonas	alpha proteobacterium P8
AJ544690.1.1466	Bacteria	Proteobacteria	Betaproteobacteria	Burkholderiales	Burkholderiaceae	Burkholderia	Burkholderia fungorum
CP002440.1629049.1630601	Bacteria	Proteobacteria	Betaproteobacteria	Neisseriales	Neisseriaceae	Neisseria	Neisseria gonorrhoeae TCDC-NG08107
AY741351.1.1488	Bacteria	Proteobacteria	Betaproteobacteria	Burkholderiales	Burkholderiaceae	Burkholderia	Burkholderia cepacia
JN713241.1.1549	Bacteria	Proteobacteria	Deltaproteobacteria	Desulfobacterales	Desulfobulbaceae	Desulfobulbus	Desulfobulbus sp. canine oral taxon 078
HE582771.1.1528	Bacteria	Proteobacteria	Deltaproteobacteria	Myxococcales	Cystobacteraceae	Angiococcus disciformis
DQ139408.1.1424	Bacteria	Proteobacteria	Deltaproteobacteria	Desulfovibrionales	Desulfohalobiaceae	Desulfovermiculus	Desulfovermiculus halophilus
CP000776.1447434.1448884	Bacteria	Proteobacteria	Epsilonproteobacteria	Campylobacterales	Campylobacteraceae	Campylobacter	Campylobacter hominis ATCC BAA-381
FJ573217.1.1451	Bacteria	Proteobacteria	Epsilonproteobacteria	Campylobacterales	Campylobacteraceae	Arcobacter	Arcobacter bivalviorum
AF097683.1.1419	Bacteria	Proteobacteria	Epsilonproteobacteria	Campylobacterales	Campylobacteraceae	Campylobacter	Campylobacter hyointestinalis subsp. lawsonii
JF412255.1.1445	Bacteria	Proteobacteria	Gammaproteobacteria	Alteromonadales	Shewanellaceae	Shewanella	Shewanella woodyi
AM110986.1.1496	Bacteria	Proteobacteria	Gammaproteobacteria	Alteromonadales	Pseudoalteromonadaceae	Pseudoalteromonas	Pseudoalteromonas sp. 3032
X79939.1.1534	Bacteria	Proteobacteria	Gammaproteobacteria	Enterobacteriales	Enterobacteriaceae	Rahnella	Rahnella aquatilis
ABEF01035295.3.1524	Bacteria	Proteobacteria	Zetaproteobacteria	Mariprofundales	Mariprofundaceae	Mariprofundus	marine metagenome
EF493243.1.1528	Bacteria	Proteobacteria	Zetaproteobacteria	Mariprofundales	Mariprofundaceae	Mariprofundus	Mariprofundus ferrooxydans
AATS01000006.160655.162185	Bacteria	Proteobacteria	Zetaproteobacteria	Mariprofundales	Mariprofundaceae	Mariprofundus	Mariprofundus ferrooxydans PV-1
JQ771472.1.1563	Bacteria	Spirochaetae	Spirochaetes	MSBL8	bacterium enrichment culture clone E23
GU189373.1.1432	Bacteria	Spirochaetae	Spirochaetes	Spirochaetales	Brachyspiraceae	Brachyspira	Brachyspira rattus
CP001221.2416746.2418254	Bacteria	Spirochaetae	Spirochaetes	Spirochaetales	Leptospiraceae	Leptospira	Leptospira interrogans serovar Lai str. IPAV
CP003198.1738115.1739522	Bacteria	Synergistetes	Synergistia	Synergistales	Synergistaceae	Anaerobaculum	Anaerobaculum mobile DSM 13181
AHGV01000001.254798.256301	Bacteria	Synergistetes	Synergistia	Synergistales	Synergistaceae	Thermanaerovibrio	Thermanaerovibrio velox DSM 12556
JN585289.1.1477	Bacteria	Synergistetes	Synergistia	Synergistales	Synergistaceae	Cloacibacillus	Synergistetes bacterium WGK1
AY538164.1.1436	Bacteria	Tenericutes	Mollicutes	Acholeplasmatales	Acholeplasmataceae	Acholeplasma	Acholeplasma cavigenitalium
JN935868.1.1564	Bacteria	Tenericutes	Mollicutes	Acholeplasmatales	Acholeplasmataceae	Acholeplasma	Acholeplasma sp. KDA-feline
AY189314.1.1515	Bacteria	Tenericutes	Mollicutes	Entomoplasmatales	Spiroplasmataceae	Spiroplasma	Spiroplasma sp. TAAS-1
GQ292554.1.1502	Bacteria	Thermotogae	Thermotogae	Thermotogales	Thermotogaceae	Thermotoga	Thermotoga sp. 1864opik
AE000512.188968.190526	Bacteria	Thermotogae	Thermotogae	Thermotogales	Thermotogaceae	Thermotoga	Thermotoga maritima MSB8
AB547906.1.1616	Bacteria	Thermotogae	Thermotogae	Thermotogales	Thermotogaceae	Thermotoga	Thermotoga petrophila
