# Supplementary material for: Sensitivity and correlation of hypervariable regions in 16S rRNA genes in phylogenetic analysis
Source: BMC Bioinformatics. 2016 Mar 22;17:135. doi: 10.1186/s12859-016-0992-y (PMC4802574; doi:10.1186/s12859-016-0992-y)
Supplement: Additional file 2: — This compressed file contains all the SILVA SeqIDs and taxonomy of the data we processed in this study. All the sequences could be accessed from SILVA with the SeqIDs. (ZIP 358 kb) [file 12859_2016_992_MOESM2_ESM.zip › SeqIDs/Group35.list]

HM748715.1.1452	Bacteria	Acidobacteria	Acidobacteria	Subgroup 2	bacterium Ellin7505
AB245339.1.1430	Bacteria	Acidobacteria	Acidobacteria	Acidobacteriales	Acidobacteriaceae (Subgroup 1)	Edaphobacter	Acidobacteriaceae bacterium Gsoil 149
CP003130.691197.692684	Bacteria	Acidobacteria	Acidobacteria	Acidobacteriales	Acidobacteriaceae (Subgroup 1)	Granulicella	Granulicella mallensis MP5ACTX8
AJ508455.1.1475	Bacteria	Actinobacteria	Actinobacteria	Actinomycetales	Actinomycetaceae	Actinomyces	Actinomyces nasicola
AF195412.1.1449	Bacteria	Actinobacteria	Actinobacteria	Streptosporangiales	Nocardiopsaceae	Nocardiopsis	Nocardiopsis kunsanensis
GU168000.1.1473	Bacteria	Actinobacteria	Acidimicrobiia	Acidimicrobiales	Acidimicrobiaceae	Ferrithrix	actinobacterium BGR 77
AY268939.1.1499	Bacteria	Aquificae	Aquificae	Aquificales	Desulfurobacteriaceae	Desulfurobacterium	Desulfurobacterium atlanticum
JN856050.1.1504	Bacteria	Aquificae	Aquificae	Aquificales	Hydrogenothermaceae	Persephonella	Persephonella sp. 124-5-R1-1
ABZS01000001.17256.18760	Bacteria	Aquificae	Aquificae	Aquificales	Hydrogenothermaceae	Sulfurihydrogenibium	Sulfurihydrogenibium yellowstonense SS-5
AFSR01002962.2968.4473	Bacteria	Armatimonadetes	hot springs metagenome
AB529679.1.1438	Bacteria	Armatimonadetes	Armatimonadia	Armatimonadales	Armatimonadaceae	Armatimonas	Armatimonas rosea
AF027092.1.1441	Bacteria	Armatimonadetes	candidate division OP10 clone OPB50
JN084203.1.1405	Bacteria	Bacteroidetes	Bacteroidia	Bacteroidales	Bacteroidaceae	Bacteroides	Bacteroides thetaiotaomicron
AB245370.1.1463	Bacteria	Bacteroidetes	Cytophagia	Cytophagales	Cytophagaceae	Emticicia	Emticicia ginsengisoli
AE015928.4983424.4984906	Bacteria	Bacteroidetes	Bacteroidia	Bacteroidales	Bacteroidaceae	Bacteroides	Bacteroides thetaiotaomicron VPI-5482
JX294353.1.1444	Bacteria	BD1-5	GN02 bacterium oral taxon 872
JN713562.1.1538	Bacteria	BD1-5	GN02 bacterium canine oral taxon 394
JN713493.1.1436	Bacteria	BD1-5	GN02 bacterium canine oral taxon 323
AP012051.541386.542944	Bacteria	Caldiserica	Caldisericia	Caldisericales	Caldisericaceae	Caldisericum	Caldisericum exile AZM16c01
AB428365.1.1481	Bacteria	Caldiserica	Caldisericia	Caldisericales	Caldisericaceae	Caldisericum	Caldisericum exile AZM16c01
FJ799125.1.1482	Bacteria	Caldiserica	Caldisericia	Caldisericales	WCHB1-02	bacterium enrichment culture clone BA129
AF029050.1.1527	Bacteria	Candidate division JS1	benzene mineralizing consortium clone SB-45
AF029043.1.1527	Bacteria	Candidate division JS1	benzene mineralizing consortium clone SB-15
HQ405607.1.1549	Bacteria	Candidate division JS1	bacterium enrichment culture clone AOM-SR-B16
U05662.1.1459	Bacteria	Candidate division KB1	bacterium EM-19
AGBK01000802.1.1508	Bacteria	Candidate division KB1	hypersaline lake metagenome
AF027045.1.1477	Bacteria	Candidate division KB1	candidate division OP1 clone OPB14
HQ702895.1.1516	Bacteria	Candidate division OD1	Planctomycete enrichment culture clone 15558
JQ269257.1.1421	Bacteria	Candidate division OD1	bacterium SH4-10
AACY023814357.2.1413	Bacteria	Candidate division OD1	marine metagenome
AF423182.1.1489	Bacteria	Candidate division OP11	toluene-degrading methanogenic consortium bacterium
HQ405614.1.1467	Bacteria	Candidate division OP11	bacterium enrichment culture clone AOM-SR-B28
AF027030.1.1438	Bacteria	Candidate division OP11	candidate division OP11 clone OPB92
JN713539.1.1458	Bacteria	Candidate division SR1	SR1 bacterium canine oral taxon 369
JX294355.1.1462	Bacteria	Candidate division SR1	SR1 bacterium oral taxon 874
JN713553.1.1453	Bacteria	Candidate division SR1	SR1 bacterium canine oral taxon 382
AB054671.1.1465	Bacteria	Chlorobi	Chlorobia	Chlorobiales	Chlorobiaceae	Chlorobaculum	Chlorobium limicola
M62791.1.1507	Bacteria	Chlorobi	Chlorobia	Chlorobiales	Chlorobiaceae	Prosthecochloris	Prosthecochloris vibrioformis
M58468.1.1453	Bacteria	Chlorobi	Chlorobia	Chlorobiales	Chlorobiaceae	Chlorobaculum	Chlorobaculum tepidum
AM933658.1.1417	Bacteria	Chloroflexi	Anaerolineae	Anaerolineales	Anaerolineaceae	Levilinea	bacterium enrichment culture clone MB2_17
AB109438.1.1426	Bacteria	Chloroflexi	Anaerolineae	Anaerolineales	Anaerolineaceae	Leptolinea	Leptolinea tardivitalis
JQ733906.809.2351	Bacteria	Chloroflexi	Caldilineae	Caldilineales	Caldilineaceae	Litorilinea	Litorilinea aerophila
CP002432.163082.164589	Bacteria	Chrysiogenetes	Chrysiogenetes	Chrysiogenales	Chrysiogenaceae	Desulfurispirillum	Desulfurispirillum indicum S5
DQ991965.1.1530	Bacteria	Chrysiogenetes	Chrysiogenetes	Chrysiogenales	Chrysiogenaceae	Desulfurispirillum	dissimilatory selenate-respiring bacterium S5
CP002432.2335868.2337375	Bacteria	Chrysiogenetes	Chrysiogenetes	Chrysiogenales	Chrysiogenaceae	Desulfurispirillum	Desulfurispirillum indicum S5
DQ026692.1.1416	Bacteria	Cyanobacteria	Chloroplast	Seirospora interrupta
GQ231542.1.1477	Bacteria	Cyanobacteria	Chloroplast	Aureoumbra lagunensis
JP477307.7.1421	Bacteria	Cyanobacteria	Chloroplast	Cannabis sativa (hemp)
AACY020545456.443.1983	Bacteria	Deferribacteres	Deferribacteres	Deferribacterales	SAR406 clade(Marine group A)	marine metagenome
M59231.1.1498	Bacteria	Deferribacteres	Deferribacteres	Deferribacterales	Deferribacteraceae	Flexistipes	Flexistipes sinusarabici DSM 4947
AACY020564058.27.1569	Bacteria	Deferribacteres	Deferribacteres	Deferribacterales	SAR406 clade(Marine group A)	marine metagenome
L37522.1.1431	Bacteria	Deinococcus-Thermus	Deinococci	Thermales	Thermaceae	Thermus	Thermus sp.
CP003126.1964603.1966108	Bacteria	Deinococcus-Thermus	Deinococci	Thermales	Thermaceae	Thermus	Thermus sp. CCB_US3_UF1
Y18407.1.1472	Bacteria	Deinococcus-Thermus	Deinococci	Thermales	Thermaceae	Thermus	Thermus igniterrae
X69194.1.1540	Bacteria	Dictyoglomi	Dictyoglomia	Dictyoglomales	Dictyoglomaceae	Dictyoglomus	Dictyoglomus thermophilum
CP001146.624121.625660	Bacteria	Dictyoglomi	Dictyoglomia	Dictyoglomales	Dictyoglomaceae	Dictyoglomus	Dictyoglomus thermophilum H-6-12
CP001251.1244224.1245764	Bacteria	Dictyoglomi	Dictyoglomia	Dictyoglomales	Dictyoglomaceae	Dictyoglomus	Dictyoglomus turgidum DSM 6724
HQ405620.1.1473	Bacteria	Elusimicrobia	Elusimicrobia	Lineage IV	bacterium enrichment culture clone AOM-SR-B36
FJ405885.1.1505	Bacteria	Elusimicrobia	Elusimicrobia	Lineage IIa	actinobacterium YJF1-30
CP001055.1535259.1536691	Bacteria	Elusimicrobia	Elusimicrobia	Elusimicrobiales	Elusimicrobiaceae	Elusimicrobium	Elusimicrobium minutum Pei191
HQ256529.1.1455	Bacteria	Firmicutes	Bacilli	Bacillales	Bacillaceae	Bacillus	Bacillus atrophaeus
DQ993322.1.1430	Bacteria	Firmicutes	Bacilli	Bacillales	Bacillaceae	Bacillus	Bacillus sp. MHS030
CP003695.3875748.3877277	Bacteria	Firmicutes	Bacilli	Bacillales	Bacillaceae	Bacillus	Bacillus subtilis subsp. subtilis str. BSP1
JQ771478.1.1517	Bacteria	Fusobacteria	Fusobacteriia	BS1-0-74	bacterium enrichment culture clone E31
FJ471652.1.1428	Bacteria	Fusobacteria	Fusobacteriia	Fusobacteriales	Fusobacteriaceae	Fusobacterium	Fusobacterium nucleatum
CP002281.190221.191730	Bacteria	Fusobacteria	Fusobacteriia	Fusobacteriales	Fusobacteriaceae	Ilyobacter	Ilyobacter polytropus DSM 2926
AY234571.1.1447	Bacteria	Gemmatimonadetes	Gemmatimonadetes	Gemmatimonadales	Gemmatimonadaceae	Gemmatimonas	bacterium Ellin5220
AB072735.1.1446	Bacteria	Gemmatimonadetes	Gemmatimonadetes	Gemmatimonadales	Gemmatimonadaceae	Gemmatimonas	Gemmatimonas aurantiaca
AF286033.1.1521	Bacteria	Gemmatimonadetes	Gemmatimonadetes	PAUC43f marine benthic group	saltmarsh clone LCP-68
ABCK01000018.55488.56984	Bacteria	Lentisphaerae	Lentisphaeria	Lentisphaerales	Lentisphaeraceae	Lentisphaera	Lentisphaera araneosa HTCC2155
ABCK01000020.85199.86694	Bacteria	Lentisphaerae	Lentisphaeria	Lentisphaerales	Lentisphaeraceae	Lentisphaera	Lentisphaera araneosa HTCC2155
AY390428.1.1478	Bacteria	Lentisphaerae	Lentisphaeria	Lentisphaerales	Lentisphaeraceae	Lentisphaera	Lentisphaera araneosa
AF255602.1.1500	Bacteria	Nitrospirae	Nitrospira	Nitrospirales	Nitrospiraceae	Thermodesulfovibrio	Nitrospira sp. SRI-237
Y14641.1.1437	Bacteria	Nitrospirae	Nitrospira	Nitrospirales	Nitrospiraceae	Nitrospira	Nitrospira sp.
CP001147.916471.917963	Bacteria	Nitrospirae	Nitrospira	Nitrospirales	Nitrospiraceae	Thermodesulfovibrio	Thermodesulfovibrio yellowstonii DSM 11347
HQ405605.1.1522	Bacteria	Planctomycetes	Phycisphaerae	MSBL9	bacterium enrichment culture clone AOM-SR-B13
AJ250882.1.1560	Bacteria	Planctomycetes	Planctomycetacia	Brocadiales	Brocadiaceae	Candidatus Kuenenia	anaerobic ammonium-oxidizing planctomycete KOLL2a
AM056027.1.1489	Bacteria	Planctomycetes	OM190	planctomycete A-2
AB698708.1.1444	Bacteria	Proteobacteria	Alphaproteobacteria	Rhizobiales	Methylobacteriaceae	Methylobacterium	Methylobacterium adhaesivum
CP001196.770307.771757	Bacteria	Proteobacteria	Alphaproteobacteria	Rhizobiales	Bradyrhizobiaceae	Oligotropha	Oligotropha carboxidovorans OM5
JX448375.1.1412	Bacteria	Proteobacteria	Alphaproteobacteria	Rhizobiales	Bradyrhizobiaceae	Rhodopseudomonas	Rhodopseudomonas faecalis
DQ490272.1.1495	Bacteria	Proteobacteria	Betaproteobacteria	Burkholderiales	Burkholderiaceae	Cupriavidus	Burkholderiaceae bacterium KVD-unk-75
AF366579.1.1484	Bacteria	Proteobacteria	Betaproteobacteria	Burkholderiales	Alcaligenaceae	Bordetella	Bordetella holmesii
JX277100.1.1433	Bacteria	Proteobacteria	Betaproteobacteria	Burkholderiales	Oxalobacteraceae	Herbaspirillum	Herbaspirillum sp. RITF1206
HQ622293.1.1518	Bacteria	Proteobacteria	Deltaproteobacteria	Desulfobacterales	Desulfobacteraceae	Desulfobacter	bacterium enrichment culture clone Oil_27
AF141328.1.1473	Bacteria	Proteobacteria	Deltaproteobacteria	Desulfobacterales	Desulfobacteraceae	Desulfatibacillum	sulfate-reducing bacterium AK-01
HQ595726.1.1521	Bacteria	Proteobacteria	Deltaproteobacteria	Desulfovibrionales	Desulfonatronaceae	Desulfonatronum	delta proteobacterium ZZ-1
GU902716.1.1760	Bacteria	Proteobacteria	Epsilonproteobacteria	Campylobacterales	Helicobacteraceae	Helicobacter	Helicobacter marmotae
CP001279.1521990.1523487	Bacteria	Proteobacteria	Epsilonproteobacteria	Nautiliales	Nautiliaceae	Nautilia	Nautilia profundicola AmH
AF550627.1.1417	Bacteria	Proteobacteria	Epsilonproteobacteria	Campylobacterales	Campylobacteraceae	Campylobacter	Campylobacter jejuni
KC337107.1.1429	Bacteria	Proteobacteria	Gammaproteobacteria	Alteromonadales	Alteromonadaceae	Marinobacter	Marinobacter sp. JNU-SGY006
AB643473.1.1507	Bacteria	Proteobacteria	Gammaproteobacteria	Chromatiales	Ectothiorhodospiraceae	Halorhodospira	Halorhodospira neutriphila
GU325751.1.1494	Bacteria	Proteobacteria	Gammaproteobacteria	Alteromonadales	Pseudoalteromonadaceae	Pseudoalteromonas	Pseudoalteromonas flavipulchra
HQ206657.1.1422	Bacteria	Proteobacteria	Zetaproteobacteria	Mariprofundales	Mariprofundaceae	Mariprofundus	zeta proteobacterium enrichment culture clone JMM_S1-C-H1a
AATS01000006.160655.162185	Bacteria	Proteobacteria	Zetaproteobacteria	Mariprofundales	Mariprofundaceae	Mariprofundus	Mariprofundus ferrooxydans PV-1
EF493243.1.1528	Bacteria	Proteobacteria	Zetaproteobacteria	Mariprofundales	Mariprofundaceae	Mariprofundus	Mariprofundus ferrooxydans
JQ771472.1.1563	Bacteria	Spirochaetae	Spirochaetes	MSBL8	bacterium enrichment culture clone E23
AM399077.1.1483	Bacteria	Spirochaetae	Spirochaetes	Spirochaetales	Spirochaetaceae	Spirochaeta	Spirochaeta symbiont of Nautilus macromphalus (New Caledonia)
AF357916.1.1534	Bacteria	Spirochaetae	Spirochaetes	Spirochaetales	Spirochaetaceae	Spirochaeta	Sphaerochaeta globus str. Buddy
FJ862996.1.1444	Bacteria	Synergistetes	Synergistia	Synergistales	Synergistaceae	Anaerobaculum	Anaerobaculum hydrogeniformans
GQ258967.1.1402	Bacteria	Synergistetes	Synergistia	Synergistales	Synergistaceae	Pyramidobacter	Synergistetes bacterium ADV787
EU379932.75.1596	Bacteria	Synergistetes	Synergistia	Synergistales	Synergistaceae	Pyramidobacter	Pyramidobacter piscolens
AFHO01000006.14120.15631	Bacteria	Tenericutes	Mollicutes	Mycoplasmatales	Mycoplasmataceae	Mycoplasma	Mycoplasma ovipneumoniae SC01
AY189308.1.1516	Bacteria	Tenericutes	Mollicutes	Entomoplasmatales	Spiroplasmataceae	Spiroplasma	Spiroplasma sabaudiense
DQ860100.1.1501	Bacteria	Tenericutes	Mollicutes	Entomoplasmatales	Spiroplasmataceae	Spiroplasma	Spiroplasma lineolae
M21774.1.1562	Bacteria	Thermotogae	Thermotogae	Thermotogales	Thermotogaceae	Thermotoga	Thermotoga maritima
EU418441.1.1475	Bacteria	Thermotogae	Thermotogae	Thermotogales	Thermotogaceae	Thermosipho	Thermosipho sp. 2F70-1
AJ272022.1.1523	Bacteria	Thermotogae	Thermotogae	Thermotogales	Thermotogaceae	Thermosipho	Thermosipho geolei
