# Supplementary material for: Sensitivity and correlation of hypervariable regions in 16S rRNA genes in phylogenetic analysis
Source: BMC Bioinformatics. 2016 Mar 22;17:135. doi: 10.1186/s12859-016-0992-y (PMC4802574; doi:10.1186/s12859-016-0992-y)
Supplement: Additional file 2: — This compressed file contains all the SILVA SeqIDs and taxonomy of the data we processed in this study. All the sequences could be accessed from SILVA with the SeqIDs. (ZIP 358 kb) [file 12859_2016_992_MOESM2_ESM.zip › SeqIDs/Group50.list]

HQ436501.1.1448	Bacteria	Acidobacteria	Acidobacteria	Acidobacteriales	Acidobacteriaceae (Subgroup 1)	Terriglobus	Terriglobus sp. enrichment culture clone 03SUJ4
HQ995660.1.1463	Bacteria	Acidobacteria	Acidobacteria	Acidobacteriales	Acidobacteriaceae (Subgroup 1)	Telmatobacter	Acidobacteriaceae bacterium 307
HM748715.1.1452	Bacteria	Acidobacteria	Acidobacteria	Subgroup 2	bacterium Ellin7505
U93336.1.1484	Bacteria	Actinobacteria	Actinobacteria	Streptomycetales	Streptomycetaceae	Streptomyces	Streptomyces sp. JCM 7249
X76566.1.1474	Bacteria	Actinobacteria	Actinobacteria	Micrococcales	Brevibacteriaceae	Brevibacterium	Brevibacterium aurantiacum
EU086804.1.1452	Bacteria	Actinobacteria	Actinobacteria	Micrococcales	Micrococcaceae	Arthrobacter	Arthrobacter cumminsii
AY686713.1.1447	Bacteria	Aquificae	Aquificae	Aquificales	Hydrogenothermaceae	Sulfurihydrogenibium	Sulfurihydrogenibium yellowstonense
AF528192.1.1447	Bacteria	Aquificae	Aquificae	Aquificales	Hydrogenothermaceae	Sulfurihydrogenibium	Sulfurihydrogenibium azorense Az-Fu1
AB026268.1.1497	Bacteria	Aquificae	Aquificae	Aquificales	Aquificaceae	Hydrogenobacter	Hydrogenobacter subterraneus
AF027092.1.1441	Bacteria	Armatimonadetes	candidate division OP10 clone OPB50
AFSR01002962.2968.4473	Bacteria	Armatimonadetes	hot springs metagenome
GQ339893.1.1443	Bacteria	Armatimonadetes	Fimbriimonas ginsengisoli Gsoil 348
AB117561.1.1493	Bacteria	Bacteroidetes	Bacteroidia	Bacteroidales	Porphyromonadaceae	Parabacteroides	Parabacteroides distasonis
AY540335.1.1418	Bacteria	Bacteroidetes	Bacteroidia	Bacteroidales	Porphyromonadaceae	Parabacteroides	Candidatus Vestibaculum illigatum
AM934641.1.1486	Bacteria	Bacteroidetes	Flavobacteria	Flavobacteriales	Flavobacteriaceae	Flavobacterium	Flavobacterium sp. WB2.2-13
AACY023749576.260.1668	Bacteria	BD1-5	marine metagenome
JN713458.1.1433	Bacteria	BD1-5	GN02 bacterium canine oral taxon 291
JQ269304.1.1455	Bacteria	BD1-5	bacterium WH3-1
AB428365.1.1481	Bacteria	Caldiserica	Caldisericia	Caldisericales	Caldisericaceae	Caldisericum	Caldisericum exile AZM16c01
FJ799125.1.1482	Bacteria	Caldiserica	Caldisericia	Caldisericales	WCHB1-02	bacterium enrichment culture clone BA129
AP012051.541386.542944	Bacteria	Caldiserica	Caldisericia	Caldisericales	Caldisericaceae	Caldisericum	Caldisericum exile AZM16c01
AF029050.1.1527	Bacteria	Candidate division JS1	benzene mineralizing consortium clone SB-45
HQ405607.1.1549	Bacteria	Candidate division JS1	bacterium enrichment culture clone AOM-SR-B16
AF029043.1.1527	Bacteria	Candidate division JS1	benzene mineralizing consortium clone SB-15
U05662.1.1459	Bacteria	Candidate division KB1	bacterium EM-19
AGBK01000802.1.1508	Bacteria	Candidate division KB1	hypersaline lake metagenome
AF027045.1.1477	Bacteria	Candidate division KB1	candidate division OP1 clone OPB14
HQ702895.1.1516	Bacteria	Candidate division OD1	Planctomycete enrichment culture clone 15558
AACY023814357.2.1413	Bacteria	Candidate division OD1	marine metagenome
JQ269257.1.1421	Bacteria	Candidate division OD1	bacterium SH4-10
AF423182.1.1489	Bacteria	Candidate division OP11	toluene-degrading methanogenic consortium bacterium
AF027030.1.1438	Bacteria	Candidate division OP11	candidate division OP11 clone OPB92
HQ405614.1.1467	Bacteria	Candidate division OP11	bacterium enrichment culture clone AOM-SR-B28
JN713553.1.1453	Bacteria	Candidate division SR1	SR1 bacterium canine oral taxon 382
JN713539.1.1458	Bacteria	Candidate division SR1	SR1 bacterium canine oral taxon 369
JX294355.1.1462	Bacteria	Candidate division SR1	SR1 bacterium oral taxon 874
CP001097.112995.114488	Bacteria	Chlorobi	Chlorobia	Chlorobiales	Chlorobiaceae	Chlorobium	Chlorobium limicola DSM 245
Y10649.1.1466	Bacteria	Chlorobi	Chlorobia	Chlorobiales	Chlorobiaceae	Chlorobaculum	Prosthecochloris vibrioformis
Y10641.1.1466	Bacteria	Chlorobi	Chlorobia	Chlorobiales	Chlorobiaceae	Chlorobaculum	Chlorobium limicola
GU339482.1.1467	Bacteria	Chloroflexi	Anaerolineae	Anaerolineales	Anaerolineaceae	Bellilinea	Chloroflexi bacterium enrichment culture clone VNC3B043
JX125575.1.1465	Bacteria	Chloroflexi	Caldilineae	Caldilineales	Caldilineaceae	Caldilinea	Caldilinea sp. enrichment culture clone phylotype P23
CP000909.778922.780400	Bacteria	Chloroflexi	Chloroflexia	Chloroflexales	Chloroflexaceae	Chloroflexus	Chloroflexus aurantiacus J-10-fl
X81319.1.1511	Bacteria	Chrysiogenetes	Chrysiogenetes	Chrysiogenales	Chrysiogenaceae	Chrysiogenes	Chrysiogenes arsenatis DSM 11915
CP002432.2335868.2337375	Bacteria	Chrysiogenetes	Chrysiogenetes	Chrysiogenales	Chrysiogenaceae	Desulfurispirillum	Desulfurispirillum indicum S5
DQ666683.1.1446	Bacteria	Chrysiogenetes	Chrysiogenetes	Chrysiogenales	Chrysiogenaceae	Desulfurispirillum	Desulfurispirillum alkaliphilum
FJ858267.40663.42161	Bacteria	Cyanobacteria	Chloroplast	Micromonas sp. RCC299
X15901.122329.123819	Bacteria	Cyanobacteria	Chloroplast	Oryza sativa Japonica Group
GQ997207.1.1491	Bacteria	Cyanobacteria	Chloroplast	Dillenia indica
U75602.1.1551	Bacteria	Deferribacteres	Deferribacteres	Deferribacterales	Deferribacteraceae	Deferribacter	Deferribacter thermophilus
EU407777.1.1543	Bacteria	Deferribacteres	Deferribacteres	Deferribacterales	Deferribacteraceae	Deferribacter	Deferribacter autotrophicus
AB661449.1.1532	Bacteria	Deferribacteres	Deferribacteres	Deferribacterales	Deferribacteraceae	Mucispirillum	Mucispirillum sp. 69
DQ003311.1.1406	Bacteria	Deinococcus-Thermus	Deinococci	Deinococcales	Deinococcaceae	Deinococcus	Deinococcus sp. 14 pro
DQ414818.1.1410	Bacteria	Deinococcus-Thermus	Deinococci	Thermales	Thermaceae	Thermus	Thermus sp. GD21
CP002630.1357103.1358619	Bacteria	Deinococcus-Thermus	Deinococci	Thermales	Thermaceae	Marinithermus	Marinithermus hydrothermalis DSM 14884
CP001251.1244224.1245764	Bacteria	Dictyoglomi	Dictyoglomia	Dictyoglomales	Dictyoglomaceae	Dictyoglomus	Dictyoglomus turgidum DSM 6724
CP001146.1077333.1078873	Bacteria	Dictyoglomi	Dictyoglomia	Dictyoglomales	Dictyoglomaceae	Dictyoglomus	Dictyoglomus thermophilum H-6-12
CP001251.796084.797624	Bacteria	Dictyoglomi	Dictyoglomia	Dictyoglomales	Dictyoglomaceae	Dictyoglomus	Dictyoglomus turgidum DSM 6724
FJ405885.1.1505	Bacteria	Elusimicrobia	Elusimicrobia	Lineage IIa	actinobacterium YJF1-30
CP001055.1535259.1536691	Bacteria	Elusimicrobia	Elusimicrobia	Elusimicrobiales	Elusimicrobiaceae	Elusimicrobium	Elusimicrobium minutum Pei191
HQ405620.1.1473	Bacteria	Elusimicrobia	Elusimicrobia	Lineage IV	bacterium enrichment culture clone AOM-SR-B36
JQ073801.1.1446	Bacteria	Firmicutes	Bacilli	Bacillales	Staphylococcaceae	Staphylococcus	Staphylococcus warneri
JF706520.1.1404	Bacteria	Firmicutes	Bacilli	Bacillales	Staphylococcaceae	Staphylococcus	Staphylococcus sp. PDD-35b-7
GQ199762.1.1443	Bacteria	Firmicutes	Bacilli	Bacillales	Bacillaceae	Bacillus	Stenotrophomonas sp. 210_60
AJ867036.1.1493	Bacteria	Fusobacteria	Fusobacteriia	Fusobacteriales	Fusobacteriaceae	Fusobacterium	Fusobacterium varium
AF432138.1.1487	Bacteria	Fusobacteria	Fusobacteriia	Fusobacteriales	Leptotrichiaceae	Leptotrichia	Leptotrichia sp. oral clone FP036
JQ771478.1.1517	Bacteria	Fusobacteria	Fusobacteriia	BS1-0-74	bacterium enrichment culture clone E31
AB072735.1.1446	Bacteria	Gemmatimonadetes	Gemmatimonadetes	Gemmatimonadales	Gemmatimonadaceae	Gemmatimonas	Gemmatimonas aurantiaca
GU557153.1.1491	Bacteria	Gemmatimonadetes	Gemmatimonadetes	Gemmatimonadales	Gemmatimonadaceae	Gemmatimonas	Gemmatimonas sp. enrichment culture clone AOCRB-EC-6
AY234641.1.1414	Bacteria	Gemmatimonadetes	Gemmatimonadetes	Gemmatimonadales	Gemmatimonadaceae	Gemmatimonas	bacterium Ellin5290
GU196224.1.1529	Bacteria	Lentisphaerae	Lentisphaeria	BS5	bacterium enrichment culture clone R4-62B
ABCK01000020.85199.86694	Bacteria	Lentisphaerae	Lentisphaeria	Lentisphaerales	Lentisphaeraceae	Lentisphaera	Lentisphaera araneosa HTCC2155
ABCK01000018.55488.56984	Bacteria	Lentisphaerae	Lentisphaeria	Lentisphaerales	Lentisphaeraceae	Lentisphaera	Lentisphaera araneosa HTCC2155
CP001147.916471.917963	Bacteria	Nitrospirae	Nitrospira	Nitrospirales	Nitrospiraceae	Thermodesulfovibrio	Thermodesulfovibrio yellowstonii DSM 11347
HQ686083.1.1502	Bacteria	Nitrospirae	Nitrospira	Nitrospirales	Nitrospiraceae	Nitrospira	Nitrospira sp. enrichment culture clone M1-9
X86776.1.1484	Bacteria	Nitrospirae	Nitrospira	Nitrospirales	Nitrospiraceae	Leptospirillum	Leptospirillum ferrooxidans
AY673166.1.1459	Bacteria	Planctomycetes	Phycisphaerae	WD2101 soil group	Planctomycetales bacterium Ellin6207
AB447464.1.1461	Bacteria	Planctomycetes	Phycisphaerae	Phycisphaerales	Phycisphaeraceae	Phycisphaera	Phycisphaera mikurensis
AB281488.1.1411	Bacteria	Planctomycetes	Planctomycetacia	Brocadiales	Brocadiaceae	anaerobic ammonium-oxidizing planctomycete JMK-1
AB531405.1.1441	Bacteria	Proteobacteria	Alphaproteobacteria	Rhizobiales	Rhizobiaceae	Rhizobium	Rhizobium sp. II-19
JX566527.1.1452	Bacteria	Proteobacteria	Alphaproteobacteria	Rhizobiales	Rhizobiaceae	Ensifer	Ensifer sp. 1004
KC160713.1.1432	Bacteria	Proteobacteria	Alphaproteobacteria	Rhodobacterales	Rhodobacteraceae	Marinosulfonomonas	Octadecabacter sp. SS10.19
AM747720.3813769.3815300	Bacteria	Proteobacteria	Betaproteobacteria	Burkholderiales	Burkholderiaceae	Burkholderia	Burkholderia cenocepacia J2315
DQ490282.1.1495	Bacteria	Proteobacteria	Betaproteobacteria	Burkholderiales	Burkholderiaceae	Cupriavidus	Burkholderiaceae bacterium KVD-1700-13
AJ880763.1.1482	Bacteria	Proteobacteria	Betaproteobacteria	Burkholderiales	Alcaligenaceae	Achromobacter	Achromobacter xylosoxidans subsp. xylosoxidans
CP002364.2987039.2988584	Bacteria	Proteobacteria	Deltaproteobacteria	Desulfobacterales	Desulfobulbaceae	Desulfobulbus	Desulfobulbus propionicus DSM 2032
EU443943.1.1447	Bacteria	Proteobacteria	Deltaproteobacteria	Bdellovibrionales	Bacteriovoracaceae	Bacteriovorax	Bacteriovorax sp. 2bg
AJ271656.1.1551	Bacteria	Proteobacteria	Deltaproteobacteria	Desulfuromonadales	Sva1033	Pelobacter sp. A3b3
FR675876.1.1401	Bacteria	Proteobacteria	Epsilonproteobacteria	Campylobacterales	Campylobacteraceae	Arcobacter	Arcobacter molluscorum
Y09404.1.1421	Bacteria	Proteobacteria	Epsilonproteobacteria	Campylobacterales	Helicobacteraceae	Helicobacter	Helicobacter bizzozeronii
AB076676.1.1693	Bacteria	Proteobacteria	Epsilonproteobacteria	Campylobacterales	Campylobacteraceae	Campylobacter	Campylobacter lanienae
FJ940800.1.1498	Bacteria	Proteobacteria	Gammaproteobacteria	Aeromonadales	Aeromonadaceae	Aeromonas	Aeromonas caviae
AY781156.1.1429	Bacteria	Proteobacteria	Gammaproteobacteria	Alteromonadales	Colwelliaceae	Colwellia	Colwellia sp. NJ341
AB247623.1.1496	Bacteria	Proteobacteria	Gammaproteobacteria	Alteromonadales	Alteromonadaceae	Glaciecola	Glaciecola chathamensis
AATS01000006.160655.162185	Bacteria	Proteobacteria	Zetaproteobacteria	Mariprofundales	Mariprofundaceae	Mariprofundus	Mariprofundus ferrooxydans PV-1
EF493243.1.1528	Bacteria	Proteobacteria	Zetaproteobacteria	Mariprofundales	Mariprofundaceae	Mariprofundus	Mariprofundus ferrooxydans
ABEF01035295.3.1524	Bacteria	Proteobacteria	Zetaproteobacteria	Mariprofundales	Mariprofundaceae	Mariprofundus	marine metagenome
CP002376.279584.281120	Bacteria	Spirochaetae	Spirochaetes	Spirochaetales	Spirochaetaceae	Treponema	Treponema pallidum subsp. pertenue str. Gauthier
JQ771472.1.1563	Bacteria	Spirochaetae	Spirochaetes	MSBL8	bacterium enrichment culture clone E23
CP002659.244990.246512	Bacteria	Spirochaetae	Spirochaetes	Spirochaetales	Spirochaetaceae	Spirochaeta	Sphaerochaeta coccoides DSM 17374
JQ771487.1.1536	Bacteria	Synergistetes	Synergistia	Synergistales	Synergistaceae	Thermovirga	bacterium enrichment culture clone E40_A
DQ071273.1.1427	Bacteria	Synergistetes	Synergistia	Synergistales	Synergistaceae	Thermovirga	Thermovirga lienii
GQ258969.1.1447	Bacteria	Synergistetes	Synergistia	Synergistales	Synergistaceae	Cloacibacillus	Synergistetes bacterium LBVCM1157
FJ590760.1.1596	Bacteria	Tenericutes	Mollicutes	Acholeplasmatales	Acholeplasmataceae	Acholeplasma	Acholeplasma sp. DM-2009
AY189128.1.1516	Bacteria	Tenericutes	Mollicutes	Entomoplasmatales	Spiroplasmataceae	Spiroplasma	Spiroplasma corruscae
JQ811215.1.1434	Bacteria	Tenericutes	Mollicutes	Order Incertae Sedis	Family Incertae Sedis	Candidatus Phytoplasma	Tomato big bud phytoplasma
U05660.1.1458	Bacteria	Thermotogae	Thermotogae	Thermotogales	Thermotogaceae	EM3	bacterium EM-3
AJ300503.1.1425	Bacteria	Thermotogae	Thermotogae	Thermotogales	Thermotogaceae	Marinitoga	Thermotogales str. AM1111
M83140.1.1403	Bacteria	Thermotogae	Thermotogae	Thermotogales	Thermotogaceae	Thermosipho	Thermosipho africanus
