# Supplementary material for: Sensitivity and correlation of hypervariable regions in 16S rRNA genes in phylogenetic analysis
Source: BMC Bioinformatics. 2016 Mar 22;17:135. doi: 10.1186/s12859-016-0992-y (PMC4802574; doi:10.1186/s12859-016-0992-y)
Supplement: Additional file 2: — This compressed file contains all the SILVA SeqIDs and taxonomy of the data we processed in this study. All the sequences could be accessed from SILVA with the SeqIDs. (ZIP 358 kb) [file 12859_2016_992_MOESM2_ESM.zip › SeqIDs/Group60.list]

AB548308.1.1425	Bacteria	Acidobacteria	Acidobacteria	Acidobacteriales	Acidobacteriaceae (Subgroup 1)	Granulicella	acidophilic bacterium Sakura1
AF013560.1.1516	Bacteria	Acidobacteria	Acidobacteria	Subgroup 4	Nov-24	uncultivated soil bacterium clone S111
AY234751.1.1447	Bacteria	Acidobacteria	Acidobacteria	Subgroup 4	Family Incertae Sedis	Blastocatella	bacterium Ellin6099
CAIE01000046.171543.173040	Bacteria	Actinobacteria	Actinobacteria	Micromonosporales	Micromonosporaceae	Micromonospora	Micromonospora lupini str. Lupac 08
CP000480.3823615.3825142	Bacteria	Actinobacteria	Actinobacteria	Corynebacteriales	Mycobacteriaceae	Mycobacterium	Mycobacterium smegmatis str. MC2 155
CP001631.1117010.1118507	Bacteria	Actinobacteria	Acidimicrobiia	Acidimicrobiales	Acidimicrobiaceae	Acidimicrobium	Acidimicrobium ferrooxidans DSM 10331
AF188332.1.1463	Bacteria	Aquificae	Aquificae	Aquificales	Hydrogenothermaceae	Persephonella	Persephonella marina EX-H1
AJ001049.1.1446	Bacteria	Aquificae	Aquificae	Aquificales	Desulfurobacteriaceae	Desulfurobacterium	Desulfurobacterium thermolithotrophum
AY263403.1.1472	Bacteria	Aquificae	Aquificae	Aquificales	Desulfurobacteriaceae	Thermovibrio	Thermovibrio ammonificans
AM749780.1.1411	Bacteria	Armatimonadetes	Chthonomonadetes	Chthonomonadales	Chthonomonadaceae	Chthonomonas	Chthonomonas calidirosea
AB529679.1.1438	Bacteria	Armatimonadetes	Armatimonadia	Armatimonadales	Armatimonadaceae	Armatimonas	Armatimonas rosea
AFSR01002962.2968.4473	Bacteria	Armatimonadetes	hot springs metagenome
EU155008.1.1436	Bacteria	Bacteroidetes	Cytophagia	Cytophagales	Cytophagaceae	Hymenobacter	Hymenobacter aerophilus
X83935.1.1436	Bacteria	Bacteroidetes	Bacteroidia	Bacteroidales	Bacteroidaceae	Bacteroides	Bacteroides fragilis
KC121358.1.1410	Bacteria	Bacteroidetes	Cytophagia	Cytophagales	Cytophagaceae	Sunxiuqinia	Sunxiuqinia sp. JNU-J035
JN713562.1.1538	Bacteria	BD1-5	GN02 bacterium canine oral taxon 394
JQ269304.1.1455	Bacteria	BD1-5	bacterium WH3-1
JN713458.1.1433	Bacteria	BD1-5	GN02 bacterium canine oral taxon 291
FJ799125.1.1482	Bacteria	Caldiserica	Caldisericia	Caldisericales	WCHB1-02	bacterium enrichment culture clone BA129
AP012051.541386.542944	Bacteria	Caldiserica	Caldisericia	Caldisericales	Caldisericaceae	Caldisericum	Caldisericum exile AZM16c01
AB428365.1.1481	Bacteria	Caldiserica	Caldisericia	Caldisericales	Caldisericaceae	Caldisericum	Caldisericum exile AZM16c01
HQ405607.1.1549	Bacteria	Candidate division JS1	bacterium enrichment culture clone AOM-SR-B16
AF029050.1.1527	Bacteria	Candidate division JS1	benzene mineralizing consortium clone SB-45
AF029043.1.1527	Bacteria	Candidate division JS1	benzene mineralizing consortium clone SB-15
AGBK01000802.1.1508	Bacteria	Candidate division KB1	hypersaline lake metagenome
U05662.1.1459	Bacteria	Candidate division KB1	bacterium EM-19
AF027045.1.1477	Bacteria	Candidate division KB1	candidate division OP1 clone OPB14
HQ702895.1.1516	Bacteria	Candidate division OD1	Planctomycete enrichment culture clone 15558
JQ269257.1.1421	Bacteria	Candidate division OD1	bacterium SH4-10
AACY023814357.2.1413	Bacteria	Candidate division OD1	marine metagenome
AF027030.1.1438	Bacteria	Candidate division OP11	candidate division OP11 clone OPB92
AF423182.1.1489	Bacteria	Candidate division OP11	toluene-degrading methanogenic consortium bacterium
HQ405614.1.1467	Bacteria	Candidate division OP11	bacterium enrichment culture clone AOM-SR-B28
JN713553.1.1453	Bacteria	Candidate division SR1	SR1 bacterium canine oral taxon 382
JX294355.1.1462	Bacteria	Candidate division SR1	SR1 bacterium oral taxon 874
JX294356.1.1463	Bacteria	Candidate division SR1	SR1 bacterium oral taxon 875
JQ951932.101.1639	Bacteria	Chlorobi	Ignavibacteria	Ignavibacteriales	Family Incertae Sedis	Melioribacter	Melioribacter roseus
Y10649.1.1466	Bacteria	Chlorobi	Chlorobia	Chlorobiales	Chlorobiaceae	Chlorobaculum	Prosthecochloris vibrioformis
CP003418.794761.796287	Bacteria	Chlorobi	Ignavibacteria	Ignavibacteriales	Ignavibacteriaceae	Ignavibacterium	Ignavibacterium album JCM 16511
AB109437.1.1428	Bacteria	Chloroflexi	Anaerolineae	Anaerolineales	Anaerolineaceae	Anaerolinea	Anaerolinea thermolimosa
CP001825.1140248.1141740	Bacteria	Chloroflexi	Class Incertae Sedis	Order Incertae Sedis	Family Incertae Sedis	Thermobaculum	Thermobaculum terrenum ATCC BAA-798
JX828415.1.1463	Bacteria	Chloroflexi	Anaerolineae	Anaerolineales	Anaerolineaceae	Anaerolinea	Chloroflexi bacterium enrichment culture clone AP-FeEnrich7
DQ666683.1.1446	Bacteria	Chrysiogenetes	Chrysiogenetes	Chrysiogenales	Chrysiogenaceae	Desulfurispirillum	Desulfurispirillum alkaliphilum
DQ991965.1.1530	Bacteria	Chrysiogenetes	Chrysiogenetes	Chrysiogenales	Chrysiogenaceae	Desulfurispirillum	dissimilatory selenate-respiring bacterium S5
CP002432.1185472.1186979	Bacteria	Chrysiogenetes	Chrysiogenetes	Chrysiogenales	Chrysiogenaceae	Desulfurispirillum	Desulfurispirillum indicum S5
AF544207.1.1520	Bacteria	Cyanobacteria	4C0d-2	rumen bacterium YS2
U24591.1.1446	Bacteria	Cyanobacteria	Chloroplast	Selaginella apoda (meadow spike moss)
FJ719659.1.1420	Bacteria	Cyanobacteria	Chloroplast	Euglena sp. Bibong100404-2
AP011529.2192978.2194541	Bacteria	Deferribacteres	Deferribacteres	Deferribacterales	Deferribacteraceae	Deferribacter	Deferribacter desulfuricans SSM1
AF157055.1.1512	Bacteria	Deferribacteres	Deferribacteres	Deferribacterales	Deferribacteraceae	Mucispirillum	bacterium ASF457
AB364234.1.1487	Bacteria	Deferribacteres	Deferribacteres	Deferribacterales	Deferribacteraceae	Calditerrivibrio	Calditerrivibrio nitroreducens
AY941086.1.1453	Bacteria	Deinococcus-Thermus	Deinococci	Deinococcales	Deinococcaceae	Deinococcus	Deinococcus ficus
CP002191.573218.574707	Bacteria	Deinococcus-Thermus	Deinococci	Deinococcales	Deinococcaceae	Deinococcus	Deinococcus gobiensis I-0
JF806527.1.1439	Bacteria	Deinococcus-Thermus	Deinococci	Deinococcales	Deinococcaceae	Deinococcus	Deinococcus sp. MJ27
HM004611.1.1470	Bacteria	Dictyoglomi	Dictyoglomia	Dictyoglomales	Dictyoglomaceae	Dictyoglomus	Dictyoglomus sp. TC38
X69194.1.1540	Bacteria	Dictyoglomi	Dictyoglomia	Dictyoglomales	Dictyoglomaceae	Dictyoglomus	Dictyoglomus thermophilum
CP001146.624121.625660	Bacteria	Dictyoglomi	Dictyoglomia	Dictyoglomales	Dictyoglomaceae	Dictyoglomus	Dictyoglomus thermophilum H-6-12
CP001055.1535259.1536691	Bacteria	Elusimicrobia	Elusimicrobia	Elusimicrobiales	Elusimicrobiaceae	Elusimicrobium	Elusimicrobium minutum Pei191
FJ405885.1.1505	Bacteria	Elusimicrobia	Elusimicrobia	Lineage IIa	actinobacterium YJF1-30
HQ405620.1.1473	Bacteria	Elusimicrobia	Elusimicrobia	Lineage IV	bacterium enrichment culture clone AOM-SR-B36
JN787137.1.1404	Bacteria	Firmicutes	Bacilli	Lactobacillales	Streptococcaceae	Streptococcus	Streptococcus constellatus subsp. constellatus
AB189297.1.1518	Bacteria	Firmicutes	Bacilli	Bacillales	Bacillaceae	Halobacillus	Halobacillus sp. IS-Hb3
EU089966.1.1493	Bacteria	Firmicutes	Clostridia	Clostridiales	Peptostreptococcaceae	Incertae Sedis	Clostridium venationis
JQ771478.1.1517	Bacteria	Fusobacteria	Fusobacteriia	BS1-0-74	bacterium enrichment culture clone E31
JX048544.1.1405	Bacteria	Fusobacteria	Fusobacteriia	Fusobacteriales	Fusobacteriaceae	Fusobacterium	bacterium NLAE-zl-G149
FJ471669.1.1428	Bacteria	Fusobacteria	Fusobacteriia	Fusobacteriales	Fusobacteriaceae	Fusobacterium	Fusobacterium periodonticum
AY234652.1.1400	Bacteria	Gemmatimonadetes	Gemmatimonadetes	Gemmatimonadales	Gemmatimonadaceae	Gemmatimonas	bacterium Ellin5301
AB072735.1.1446	Bacteria	Gemmatimonadetes	Gemmatimonadetes	Gemmatimonadales	Gemmatimonadaceae	Gemmatimonas	Gemmatimonas aurantiaca
AY234641.1.1414	Bacteria	Gemmatimonadetes	Gemmatimonadetes	Gemmatimonadales	Gemmatimonadaceae	Gemmatimonas	bacterium Ellin5290
ABCK01000018.55488.56984	Bacteria	Lentisphaerae	Lentisphaeria	Lentisphaerales	Lentisphaeraceae	Lentisphaera	Lentisphaera araneosa HTCC2155
AY390429.1.1478	Bacteria	Lentisphaerae	Lentisphaeria	Lentisphaerales	Lentisphaeraceae	Lentisphaera	Lentisphaera araneosa
GU196224.1.1529	Bacteria	Lentisphaerae	Lentisphaeria	BS5	bacterium enrichment culture clone R4-62B
AB231857.1.1490	Bacteria	Nitrospirae	Nitrospira	Nitrospirales	Nitrospiraceae	Thermodesulfovibrio	Thermodesulfovibrio thiophilus
AP012342.1067195.1068744	Bacteria	Nitrospirae	Nitrospira	Nitrospirales	Nitrospiraceae	Leptospirillum	Leptospirillum ferrooxidans C2-3
AJ224038.1.1498	Bacteria	Nitrospirae	Nitrospira	Nitrospirales	Nitrospiraceae	Nitrospira	Nitrospira sp.
AY673410.1.1426	Bacteria	Planctomycetes	Phycisphaerae	WD2101 soil group	Planctomycetales bacterium Ellin7244
AM056027.1.1489	Bacteria	Planctomycetes	OM190	planctomycete A-2
HQ702894.1.1540	Bacteria	Planctomycetes	Phycisphaerae	Phycisphaerales	Phycisphaeraceae	I-8	bacterium enrichment culture clone 12631
CP001227.1191449.1192956	Bacteria	Proteobacteria	Alphaproteobacteria	Rickettsiales	Rickettsiaceae	Rickettsia	Rickettsia peacockii str. Rustic
AY512823.1.1416	Bacteria	Proteobacteria	Alphaproteobacteria	Caulobacterales	Caulobacteraceae	Caulobacter	Caulobacter vibrioides
HQ003417.1.1401	Bacteria	Proteobacteria	Alphaproteobacteria	Caulobacterales	Caulobacteraceae	Brevundimonas	Brevundimonas sp. NBGD24
AB166886.1.1471	Bacteria	Proteobacteria	Betaproteobacteria	Burkholderiales	Comamonadaceae	Hydrogenophaga	Hydrogenophaga sp. TR7-01
CP002456.906911.908445	Bacteria	Proteobacteria	Betaproteobacteria	Burkholderiales	Alcaligenaceae	Taylorella	Taylorella equigenitalis MCE9
JN881346.1.1534	Bacteria	Proteobacteria	Betaproteobacteria	Burkholderiales	Burkholderiaceae	Burkholderia	Burkholderia sp. TNe-834
JF802205.1.1503	Bacteria	Proteobacteria	Deltaproteobacteria	Bdellovibrionales	Bacteriovoracaceae	Deferrisoma	Deferrisoma camini
JX828419.1.1526	Bacteria	Proteobacteria	Deltaproteobacteria	43F-1404R	delta proteobacterium enrichment culture clone AP-FeEnrich11
EU443959.1.1433	Bacteria	Proteobacteria	Deltaproteobacteria	Bdellovibrionales	Bacteriovoracaceae	Bacteriovorax	Bacteriovorax sp. S-7-3
FN658696.1.1474	Bacteria	Proteobacteria	Epsilonproteobacteria	Campylobacterales	Helicobacteraceae	Sulfurovum	epsilon proteobacterium ectosymbiont of Rimicaris exoculata
CP002076.1186995.1188503	Bacteria	Proteobacteria	Epsilonproteobacteria	Campylobacterales	Helicobacteraceae	Helicobacter	Helicobacter pylori Cuz20
CP000814.37565.39077	Bacteria	Proteobacteria	Epsilonproteobacteria	Campylobacterales	Campylobacteraceae	Campylobacter	Campylobacter jejuni subsp. jejuni 81116
EU084706.1.1450	Bacteria	Proteobacteria	Gammaproteobacteria	Acidithiobacillales	Acidithiobacillaceae	Acidithiobacillus	Acidithiobacillus thiooxidans
AMRX01000007.3417.4924	Bacteria	Proteobacteria	Gammaproteobacteria	Alteromonadales	Alteromonadaceae	Gayadomonas	Gayadomonas joobiniege G7
GQ280117.1.1411	Bacteria	Proteobacteria	Gammaproteobacteria	Chromatiales	Chromatiaceae	Rheinheimera	Rheinheimera aquimaris
ABEF01035295.3.1524	Bacteria	Proteobacteria	Zetaproteobacteria	Mariprofundales	Mariprofundaceae	Mariprofundus	marine metagenome
AATS01000006.160655.162185	Bacteria	Proteobacteria	Zetaproteobacteria	Mariprofundales	Mariprofundaceae	Mariprofundus	Mariprofundus ferrooxydans PV-1
EF493243.1.1528	Bacteria	Proteobacteria	Zetaproteobacteria	Mariprofundales	Mariprofundaceae	Mariprofundus	Mariprofundus ferrooxydans
JQ771472.1.1563	Bacteria	Spirochaetae	Spirochaetes	MSBL8	bacterium enrichment culture clone E23
AF286040.1.1455	Bacteria	Spirochaetae	Spirochaetes	PBS-18	saltmarsh clone LCP-5
ABDH01040866.293.1812	Bacteria	Spirochaetae	Spirochaetes	Spirochaetales	Spirochaetaceae	Treponema	termite gut metagenome
AF073521.1.1453	Bacteria	Synergistetes	Synergistia	Synergistales	Synergistaceae	Aminobacterium	Aminobacterium mobile
AHGV01000001.783044.784547	Bacteria	Synergistetes	Synergistia	Synergistales	Synergistaceae	Thermanaerovibrio	Thermanaerovibrio velox DSM 12556
AY642589.1.1416	Bacteria	Synergistetes	Synergistia	Synergistales	Synergistaceae	Aminiphilus	Aminiphilus circumscriptus
M25050.1.1453	Bacteria	Tenericutes	Mollicutes	Anaeroplasmatales	Anaeroplasmataceae	Anaeroplasma	Anaeroplasma abactoclasticum
AY538164.1.1436	Bacteria	Tenericutes	Mollicutes	Acholeplasmatales	Acholeplasmataceae	Acholeplasma	Acholeplasma cavigenitalium
CP003511.314458.315962	Bacteria	Tenericutes	Mollicutes	Mycoplasmatales	Mycoplasmataceae	Mycoplasma	Mycoplasma gallisepticum NC06_2006.080-5-2P
AJ431249.1.1502	Bacteria	Thermotogae	Thermotogae	Thermotogales	Thermotogaceae	Marinitoga	Thermotogales str. Dex60-32
AB027017.1.1482	Bacteria	Thermotogae	Thermotogae	Thermotogales	Thermotogaceae	Thermotoga	Thermotoga naphthophila
AB039768.1.1482	Bacteria	Thermotogae	Thermotogae	Thermotogales	Thermotogaceae	Thermotoga	Thermotoga neapolitana
