# Supplementary material for: Sensitivity and correlation of hypervariable regions in 16S rRNA genes in phylogenetic analysis
Source: BMC Bioinformatics. 2016 Mar 22;17:135. doi: 10.1186/s12859-016-0992-y (PMC4802574; doi:10.1186/s12859-016-0992-y)
Supplement: Additional file 2: — This compressed file contains all the SILVA SeqIDs and taxonomy of the data we processed in this study. All the sequences could be accessed from SILVA with the SeqIDs. (ZIP 358 kb) [file 12859_2016_992_MOESM2_ESM.zip › SeqIDs/Group70.list]

DQ528761.1.1425	Bacteria	Acidobacteria	Acidobacteria	Acidobacteriales	Acidobacteriaceae (Subgroup 1)	Edaphobacter	Edaphobacter aggregans
HM748715.1.1452	Bacteria	Acidobacteria	Acidobacteria	Subgroup 2	bacterium Ellin7505
GU187023.1.1426	Bacteria	Acidobacteria	Acidobacteria	Subgroup 6	Acidobacteria bacterium IGE-007
AJ315961.1.1468	Bacteria	Actinobacteria	Actinobacteria	Corynebacteriales	Corynebacteriaceae	Corynebacterium	Corynebacterium aurimucosum
AM084230.1.1510	Bacteria	Actinobacteria	Actinobacteria	Actinomycetales	Actinomycetaceae	Actinomyces	Actinomyces europaeus
FJ617539.1.1502	Bacteria	Actinobacteria	Actinobacteria	Actinomycetales	Actinomycetaceae	Actinomyces	Actinomyces hominis
ADKJ01001085.208.1712	Bacteria	Aquificae	Aquificae	Aquificales	Hydrogenothermaceae	Sulfurihydrogenibium	hot springs metagenome
AM888288.1.1485	Bacteria	Aquificae	Aquificae	Aquificales	Hydrogenothermaceae	Hydrogenothermus	Persephonella sp. SV2
CP001080.753159.754671	Bacteria	Aquificae	Aquificae	Aquificales	Hydrogenothermaceae	Sulfurihydrogenibium	Sulfurihydrogenibium sp. YO3AOP1
AF027092.1.1441	Bacteria	Armatimonadetes	candidate division OP10 clone OPB50
AB529679.1.1438	Bacteria	Armatimonadetes	Armatimonadia	Armatimonadales	Armatimonadaceae	Armatimonas	Armatimonas rosea
AM749780.1.1411	Bacteria	Armatimonadetes	Chthonomonadetes	Chthonomonadales	Chthonomonadaceae	Chthonomonas	Chthonomonas calidirosea
AB117565.1.1472	Bacteria	Bacteroidetes	Bacteroidia	Bacteroidales	Bacteroidaceae	Bacteroides	Bacteroides sp. NB-8
AM934650.1.1486	Bacteria	Bacteroidetes	Flavobacteria	Flavobacteriales	Flavobacteriaceae	Flavobacterium	Flavobacterium sp. WB2.3-66
HQ616399.1.1464	Bacteria	Bacteroidetes	Bacteroidia	Bacteroidales	Prevotellaceae	Prevotella	Prevotella sp. ICM55
JN713458.1.1433	Bacteria	BD1-5	GN02 bacterium canine oral taxon 291
AACY023749576.260.1668	Bacteria	BD1-5	marine metagenome
JX294354.1.1467	Bacteria	BD1-5	GN02 bacterium oral taxon 873
AP012051.541386.542944	Bacteria	Caldiserica	Caldisericia	Caldisericales	Caldisericaceae	Caldisericum	Caldisericum exile AZM16c01
FJ799125.1.1482	Bacteria	Caldiserica	Caldisericia	Caldisericales	WCHB1-02	bacterium enrichment culture clone BA129
AB428365.1.1481	Bacteria	Caldiserica	Caldisericia	Caldisericales	Caldisericaceae	Caldisericum	Caldisericum exile AZM16c01
HQ405607.1.1549	Bacteria	Candidate division JS1	bacterium enrichment culture clone AOM-SR-B16
AF029050.1.1527	Bacteria	Candidate division JS1	benzene mineralizing consortium clone SB-45
AF029043.1.1527	Bacteria	Candidate division JS1	benzene mineralizing consortium clone SB-15
AF027045.1.1477	Bacteria	Candidate division KB1	candidate division OP1 clone OPB14
AGBK01000802.1.1508	Bacteria	Candidate division KB1	hypersaline lake metagenome
U05662.1.1459	Bacteria	Candidate division KB1	bacterium EM-19
JQ269257.1.1421	Bacteria	Candidate division OD1	bacterium SH4-10
AACY023814357.2.1413	Bacteria	Candidate division OD1	marine metagenome
HQ702895.1.1516	Bacteria	Candidate division OD1	Planctomycete enrichment culture clone 15558
AF027030.1.1438	Bacteria	Candidate division OP11	candidate division OP11 clone OPB92
AF423182.1.1489	Bacteria	Candidate division OP11	toluene-degrading methanogenic consortium bacterium
HQ405614.1.1467	Bacteria	Candidate division OP11	bacterium enrichment culture clone AOM-SR-B28
JX294355.1.1462	Bacteria	Candidate division SR1	SR1 bacterium oral taxon 874
JN713539.1.1458	Bacteria	Candidate division SR1	SR1 bacterium canine oral taxon 369
JX294356.1.1463	Bacteria	Candidate division SR1	SR1 bacterium oral taxon 875
JN713215.1.1480	Bacteria	Chlorobi	Chlorobia	Chlorobiales	OPB56	Chlorobi bacterium canine oral taxon 046
Y18253.1.1804	Bacteria	Chlorobi	Chlorobia	Chlorobiales	Chlorobiaceae	Chlorobium	Chlorobium ferrooxidans
CP001097.112995.114488	Bacteria	Chlorobi	Chlorobia	Chlorobiales	Chlorobiaceae	Chlorobium	Chlorobium limicola DSM 245
AP012029.669333.670830	Bacteria	Chloroflexi	Anaerolineae	Anaerolineales	Anaerolineaceae	Anaerolinea	Anaerolinea thermophila UNI-1
AB243673.1.1422	Bacteria	Chloroflexi	Anaerolineae	Anaerolineales	Anaerolineaceae	Longilinea	Longilinea arvoryzae
CP001337.3007559.3009032	Bacteria	Chloroflexi	Chloroflexia	Chloroflexales	Chloroflexaceae	Chloroflexus	Chloroflexus aggregans DSM 9485
CP002432.1185472.1186979	Bacteria	Chrysiogenetes	Chrysiogenetes	Chrysiogenales	Chrysiogenaceae	Desulfurispirillum	Desulfurispirillum indicum S5
DQ666683.1.1446	Bacteria	Chrysiogenetes	Chrysiogenetes	Chrysiogenales	Chrysiogenaceae	Desulfurispirillum	Desulfurispirillum alkaliphilum
CP002432.163082.164589	Bacteria	Chrysiogenetes	Chrysiogenetes	Chrysiogenales	Chrysiogenaceae	Desulfurispirillum	Desulfurispirillum indicum S5
AF544207.1.1520	Bacteria	Cyanobacteria	4C0d-2	rumen bacterium YS2
X65689.1.1493	Bacteria	Cyanobacteria	Chloroplast	Chlorella sorokiniana
HO785069.331.1792	Bacteria	Cyanobacteria	Chloroplast	Phaseolus acutifolius (tepary bean)
AP011529.2192978.2194541	Bacteria	Deferribacteres	Deferribacteres	Deferribacterales	Deferribacteraceae	Deferribacter	Deferribacter desulfuricans SSM1
DQ991966.1.1460	Bacteria	Deferribacteres	Deferribacteres	Deferribacterales	Deferribacteraceae	Geovibrio	dissimilatory selenate-respiring bacterium S7
M59231.1.1498	Bacteria	Deferribacteres	Deferribacteres	Deferribacterales	Deferribacteraceae	Flexistipes	Flexistipes sinusarabici DSM 4947
AB264134.1.1424	Bacteria	Deinococcus-Thermus	Deinococci	Deinococcales	Deinococcaceae	Deinococcus	Deinococcus sp. TDMA-24
EU740979.1.1476	Bacteria	Deinococcus-Thermus	Deinococci	Thermales	Thermaceae	Thermus	Thermus sp. Y1(2008)
CP002536.546590.548079	Bacteria	Deinococcus-Thermus	Deinococci	Deinococcales	Deinococcaceae	Deinococcus	Deinococcus proteolyticus MRP
CP001251.796084.797624	Bacteria	Dictyoglomi	Dictyoglomia	Dictyoglomales	Dictyoglomaceae	Dictyoglomus	Dictyoglomus turgidum DSM 6724
HM004611.1.1470	Bacteria	Dictyoglomi	Dictyoglomia	Dictyoglomales	Dictyoglomaceae	Dictyoglomus	Dictyoglomus sp. TC38
CP001251.1244224.1245764	Bacteria	Dictyoglomi	Dictyoglomia	Dictyoglomales	Dictyoglomaceae	Dictyoglomus	Dictyoglomus turgidum DSM 6724
CP001055.1535259.1536691	Bacteria	Elusimicrobia	Elusimicrobia	Elusimicrobiales	Elusimicrobiaceae	Elusimicrobium	Elusimicrobium minutum Pei191
FJ405885.1.1505	Bacteria	Elusimicrobia	Elusimicrobia	Lineage IIa	actinobacterium YJF1-30
HQ405620.1.1473	Bacteria	Elusimicrobia	Elusimicrobia	Lineage IV	bacterium enrichment culture clone AOM-SR-B36
FJ751905.1.1499	Bacteria	Firmicutes	Bacilli	Bacillales	Family XII Incertae Sedis	Exiguobacterium	Exiguobacterium sp. A2
AB738786.1.1501	Bacteria	Firmicutes	Bacilli	Bacillales	Bacillaceae	Bacillus	Bacillus mycoides
AB295647.1.1504	Bacteria	Firmicutes	Bacilli	Bacillales	Paenibacillaceae	Paenibacillus	Paenibacillus septentrionalis
FJ471668.1.1428	Bacteria	Fusobacteria	Fusobacteriia	Fusobacteriales	Fusobacteriaceae	Fusobacterium	Fusobacterium periodonticum
JQ771478.1.1517	Bacteria	Fusobacteria	Fusobacteriia	BS1-0-74	bacterium enrichment culture clone E31
ALVD01000020.99.1584	Bacteria	Fusobacteria	Fusobacteriia	Fusobacteriales	Fusobacteriaceae	Fusobacterium	Fusobacterium nucleatum ChDC F128
AY234641.1.1414	Bacteria	Gemmatimonadetes	Gemmatimonadetes	Gemmatimonadales	Gemmatimonadaceae	Gemmatimonas	bacterium Ellin5290
AF286033.1.1521	Bacteria	Gemmatimonadetes	Gemmatimonadetes	PAUC43f marine benthic group	saltmarsh clone LCP-68
AP009153.1882855.1884381	Bacteria	Gemmatimonadetes	Gemmatimonadetes	Gemmatimonadales	Gemmatimonadaceae	Gemmatimonas	Gemmatimonas aurantiaca T-27
GU196224.1.1529	Bacteria	Lentisphaerae	Lentisphaeria	BS5	bacterium enrichment culture clone R4-62B
AY390429.1.1478	Bacteria	Lentisphaerae	Lentisphaeria	Lentisphaerales	Lentisphaeraceae	Lentisphaera	Lentisphaera araneosa
ABCK01000020.85199.86694	Bacteria	Lentisphaerae	Lentisphaeria	Lentisphaerales	Lentisphaeraceae	Lentisphaera	Lentisphaera araneosa HTCC2155
HM485588.1.1502	Bacteria	Nitrospirae	Nitrospira	Nitrospirales	Nitrospiraceae	Nitrospira	Nitrospira enrichment culture clone GaII
GQ249372.1.1501	Bacteria	Nitrospirae	Nitrospira	Nitrospirales	Nitrospiraceae	Nitrospira	Candidatus Nitrospira defluvii
M79383.1.1499	Bacteria	Nitrospirae	Nitrospira	Nitrospirales	Nitrospiraceae	Leptospirillum	Leptospirillum sp. DSM 2391
AY254883.1.1529	Bacteria	Planctomycetes	Planctomycetacia	Brocadiales	Brocadiaceae	Candidatus Scalindua	Candidatus Scalindua brodae
AP012338.3063933.3065441	Bacteria	Planctomycetes	Phycisphaerae	Phycisphaerales	Phycisphaeraceae	Phycisphaera	Phycisphaera mikurensis NBRC 102666
AAHC01017288.43.1524	Bacteria	Planctomycetes	Phycisphaerae	WD2101 soil group	Trichomonas vaginalis G3
EU373312.1.1453	Bacteria	Proteobacteria	Alphaproteobacteria	Rhizobiales	Rhizobiaceae	Rhizobium	Rhizobium larrymoorei
AB110704.1.1409	Bacteria	Proteobacteria	Alphaproteobacteria	Rhodospirillales	Acetobacteraceae	Acidomonas	Acidomonas methanolica
HQ652555.1.1444	Bacteria	Proteobacteria	Alphaproteobacteria	Caulobacterales	Caulobacteraceae	Asticcacaulis	Asticcacaulis sp. p42(2011)
GU594668.1.1497	Bacteria	Proteobacteria	Betaproteobacteria	Burkholderiales	Alcaligenaceae	Achromobacter	gamma proteobacterium enrichment culture clone BP8-1
AM084038.1.1518	Bacteria	Proteobacteria	Betaproteobacteria	Burkholderiales	Comamonadaceae	Comamonas	Comamonas sp. R-25057
DQ988983.1.1491	Bacteria	Proteobacteria	Betaproteobacteria	Burkholderiales	Burkholderiaceae	Burkholderia	Burkholderia sp. LSB62417a
AY851291.1.1483	Bacteria	Proteobacteria	Deltaproteobacteria	Desulfobacterales	Desulfobacteraceae	Desulfobacterium	Algidimarina propionica
EF092436.1.1515	Bacteria	Proteobacteria	Deltaproteobacteria	Bdellovibrionales	Bacteriovoracaceae	Bacteriovorax	Bacteriovorax sp. NB2
AB470953.1.1480	Bacteria	Proteobacteria	Deltaproteobacteria	Desulfobacterales	Desulfobacteraceae	Desulfobacter	delta proteobacterium r18
L14633.1.1448	Bacteria	Proteobacteria	Epsilonproteobacteria	Campylobacterales	Campylobacteraceae	Campylobacter	Campylobacter fetus
X67775.1.1695	Bacteria	Proteobacteria	Epsilonproteobacteria	Campylobacterales	Campylobacteraceae	Campylobacter	Campylobacter sputorum
EU884110.1.1473	Bacteria	Proteobacteria	Epsilonproteobacteria	Campylobacterales	Helicobacteraceae	Sulfuricurvum	Thiothrix sp. ectosymbiont of Niphargus ictus
AJ292527.1.1442	Bacteria	Proteobacteria	Gammaproteobacteria	Alteromonadales	Alteromonadaceae	Marinobacter	Marinobacter sp. Trimyema-1
HQ015744.1.1418	Bacteria	Proteobacteria	Gammaproteobacteria	Aeromonadales	Aeromonadaceae	Aeromonas	Aeromonas sp. B1RO11
AE014299.2973048.2974581	Bacteria	Proteobacteria	Gammaproteobacteria	Alteromonadales	Shewanellaceae	Shewanella	Shewanella oneidensis MR-1
EF493243.1.1528	Bacteria	Proteobacteria	Zetaproteobacteria	Mariprofundales	Mariprofundaceae	Mariprofundus	Mariprofundus ferrooxydans
ABEF01035295.3.1524	Bacteria	Proteobacteria	Zetaproteobacteria	Mariprofundales	Mariprofundaceae	Mariprofundus	marine metagenome
HQ206657.1.1422	Bacteria	Proteobacteria	Zetaproteobacteria	Mariprofundales	Mariprofundaceae	Mariprofundus	zeta proteobacterium enrichment culture clone JMM_S1-C-H1a
JQ771472.1.1563	Bacteria	Spirochaetae	Spirochaetes	MSBL8	bacterium enrichment culture clone E23
GU189375.1.1433	Bacteria	Spirochaetae	Spirochaetes	Spirochaetales	Brachyspiraceae	Brachyspira	Brachyspira muridarum
AKWY01000041.817.2306	Bacteria	Spirochaetae	Spirochaetes	Spirochaetales	Leptospiraceae	Leptospira	Leptospira noguchii serovar Panama str. CZ214
FR733692.1.1516	Bacteria	Synergistetes	Synergistia	Synergistales	Synergistaceae	Anaerobaculum	Acetomicrobium flavidum
DQ071273.1.1427	Bacteria	Synergistetes	Synergistia	Synergistales	Synergistaceae	Thermovirga	Thermovirga lienii
HM597708.1.1507	Bacteria	Synergistetes	Synergistia	Synergistales	Synergistaceae	Pyramidobacter	rumen bacterium enrichment culture clone Y140
Y16394.1.1523	Bacteria	Tenericutes	Mollicutes	Order Incertae Sedis	Family Incertae Sedis	Candidatus Phytoplasma	Peach yellow leafroll phytoplasma
FJ799133.1.1480	Bacteria	Tenericutes	Mollicutes	Acholeplasmatales	Acholeplasmataceae	Acholeplasma	bacterium enrichment culture clone BA75
U14904.1.1490	Bacteria	Tenericutes	Mollicutes	Acholeplasmatales	Acholeplasmataceae	Acholeplasma	Acholeplasma oculi
AB027017.1.1482	Bacteria	Thermotogae	Thermotogae	Thermotogales	Thermotogaceae	Thermotoga	Thermotoga naphthophila
AF255594.1.1500	Bacteria	Thermotogae	Thermotogae	Thermotogales	Thermotogaceae	EM3	Thermotogales str. SRI-15
AJ431249.1.1502	Bacteria	Thermotogae	Thermotogae	Thermotogales	Thermotogaceae	Marinitoga	Thermotogales str. Dex60-32
