# Supplementary material for: Sensitivity and correlation of hypervariable regions in 16S rRNA genes in phylogenetic analysis
Source: BMC Bioinformatics. 2016 Mar 22;17:135. doi: 10.1186/s12859-016-0992-y (PMC4802574; doi:10.1186/s12859-016-0992-y)
Supplement: Additional file 2: — This compressed file contains all the SILVA SeqIDs and taxonomy of the data we processed in this study. All the sequences could be accessed from SILVA with the SeqIDs. (ZIP 358 kb) [file 12859_2016_992_MOESM2_ESM.zip › SeqIDs/Group8.list]

HQ687090.1.1488	Bacteria	Acidobacteria	Acidobacteria	Acidobacteriales	Acidobacteriaceae (Subgroup 1)	Granulicella	Granulicella sapmiensis
HM748715.1.1452	Bacteria	Acidobacteria	Acidobacteria	Subgroup 2	bacterium Ellin7505
AB245339.1.1430	Bacteria	Acidobacteria	Acidobacteria	Acidobacteriales	Acidobacteriaceae (Subgroup 1)	Edaphobacter	Acidobacteriaceae bacterium Gsoil 149
AJ234048.1.1442	Bacteria	Actinobacteria	Actinobacteria	Actinomycetales	Actinomycetaceae	Actinomyces	Actinomyces naeslundii
AJ234066.1.1435	Bacteria	Actinobacteria	Actinobacteria	Actinomycetales	Actinomycetaceae	Actinomyces	Actinomyces slackii
AACY020274567.586.2082	Bacteria	Actinobacteria	Acidimicrobiia	Acidimicrobiales	Sva0996 marine group	marine metagenome
L77876.1.1499	Bacteria	Aquificae	Aquificae	Aquificales	Aquificaceae	Hydrogenobacter	Thermothrix thiopara
CP001130.789720.791268	Bacteria	Aquificae	Aquificae	Aquificales	Aquificaceae	Hydrogenobaculum	Hydrogenobaculum sp. Y04AAS1
Z30189.1.1515	Bacteria	Aquificae	Aquificae	Aquificales	Aquificaceae	Hydrogenobacter	Hydrogenobacter thermophilus
GQ339893.1.1443	Bacteria	Armatimonadetes	Fimbriimonas ginsengisoli Gsoil 348
AF027092.1.1441	Bacteria	Armatimonadetes	candidate division OP10 clone OPB50
AFSR01002962.2968.4473	Bacteria	Armatimonadetes	hot springs metagenome
CP002346.1677413.1678917	Bacteria	Bacteroidetes	Flavobacteria	Flavobacteriales	Flavobacteriaceae	Riemerella	Riemerella anatipestifer ATCC 11845 = DSM 15868
AY643084.1.1446	Bacteria	Bacteroidetes	Bacteroidia	Bacteroidales	Rikenellaceae	Alistipes	Alistipes finegoldii
HE963024.1.1490	Bacteria	Bacteroidetes	Cytophagia	Cytophagales	Flammeovirgaceae	Reichenbachiella	bacterium symbiont of Idas sp.
JN713458.1.1433	Bacteria	BD1-5	GN02 bacterium canine oral taxon 291
JX294354.1.1467	Bacteria	BD1-5	GN02 bacterium oral taxon 873
JX294352.1.1442	Bacteria	BD1-5	GN02 bacterium oral taxon 871
AB428365.1.1481	Bacteria	Caldiserica	Caldisericia	Caldisericales	Caldisericaceae	Caldisericum	Caldisericum exile AZM16c01
FJ799125.1.1482	Bacteria	Caldiserica	Caldisericia	Caldisericales	WCHB1-02	bacterium enrichment culture clone BA129
AP012051.541386.542944	Bacteria	Caldiserica	Caldisericia	Caldisericales	Caldisericaceae	Caldisericum	Caldisericum exile AZM16c01
AF029043.1.1527	Bacteria	Candidate division JS1	benzene mineralizing consortium clone SB-15
HQ405607.1.1549	Bacteria	Candidate division JS1	bacterium enrichment culture clone AOM-SR-B16
AF029050.1.1527	Bacteria	Candidate division JS1	benzene mineralizing consortium clone SB-45
AF027045.1.1477	Bacteria	Candidate division KB1	candidate division OP1 clone OPB14
AGBK01000802.1.1508	Bacteria	Candidate division KB1	hypersaline lake metagenome
U05662.1.1459	Bacteria	Candidate division KB1	bacterium EM-19
AACY023814357.2.1413	Bacteria	Candidate division OD1	marine metagenome
HQ702895.1.1516	Bacteria	Candidate division OD1	Planctomycete enrichment culture clone 15558
JQ269257.1.1421	Bacteria	Candidate division OD1	bacterium SH4-10
AF027030.1.1438	Bacteria	Candidate division OP11	candidate division OP11 clone OPB92
HQ405614.1.1467	Bacteria	Candidate division OP11	bacterium enrichment culture clone AOM-SR-B28
AF423182.1.1489	Bacteria	Candidate division OP11	toluene-degrading methanogenic consortium bacterium
JN713551.1.1457	Bacteria	Candidate division SR1	SR1 bacterium canine oral taxon 380
JN713553.1.1453	Bacteria	Candidate division SR1	SR1 bacterium canine oral taxon 382
JX294356.1.1463	Bacteria	Candidate division SR1	SR1 bacterium oral taxon 875
Y08104.1.1400	Bacteria	Chlorobi	Chlorobia	Chlorobiales	Chlorobiaceae	Chlorobium	Chlorobium phaeobacteroides
Y10654.1.1466	Bacteria	Chlorobi	Chlorobia	Chlorobiales	Chlorobiaceae	Chlorobium	Chlorobium phaeovibrioides
CP000607.191782.193275	Bacteria	Chlorobi	Chlorobia	Chlorobiales	Chlorobiaceae	Chlorobium	Chlorobium phaeovibrioides DSM 265
CP000909.1585293.1586772	Bacteria	Chloroflexi	Chloroflexia	Chloroflexales	Chloroflexaceae	Chloroflexus	Chloroflexus aurantiacus J-10-fl
EU918580.1.1432	Bacteria	Chloroflexi	Chloroflexia	Chloroflexales	Oscillochloridaceae	Oscillochloris	Chloroflexaceae bacterium enrichment culture clone ENRICH_123
CP001825.1140248.1141740	Bacteria	Chloroflexi	Class Incertae Sedis	Order Incertae Sedis	Family Incertae Sedis	Thermobaculum	Thermobaculum terrenum ATCC BAA-798
CP002432.1185472.1186979	Bacteria	Chrysiogenetes	Chrysiogenetes	Chrysiogenales	Chrysiogenaceae	Desulfurispirillum	Desulfurispirillum indicum S5
CP002432.163082.164589	Bacteria	Chrysiogenetes	Chrysiogenetes	Chrysiogenales	Chrysiogenaceae	Desulfurispirillum	Desulfurispirillum indicum S5
DQ666683.1.1446	Bacteria	Chrysiogenetes	Chrysiogenetes	Chrysiogenales	Chrysiogenaceae	Desulfurispirillum	Desulfurispirillum alkaliphilum
FJ002188.1.1429	Bacteria	Cyanobacteria	Chloroplast	Fragilaria pinnata
JX087681.118598.120087	Bacteria	Cyanobacteria	Chloroplast	Corallorhiza striata var. vreelandii
AF544207.1.1520	Bacteria	Cyanobacteria	4C0d-2	rumen bacterium YS2
JN856417.1.1412	Bacteria	Deferribacteres	Deferribacteres	Deferribacterales	Deferribacteraceae	Deferribacter	Deferribacter sp. ABE-2n
AACY020559549.19.1519	Bacteria	Deferribacteres	Deferribacteres	Deferribacterales	SAR406 clade(Marine group A)	marine metagenome
AACY020564593.3718.5259	Bacteria	Deferribacteres	Deferribacteres	Deferribacterales	SAR406 clade(Marine group A)	marine metagenome
EU294411.1.1434	Bacteria	Deinococcus-Thermus	Deinococci	Deinococcales	Deinococcaceae	Deinococcus	Deinococcus sp. 37
JX984648.1.1423	Bacteria	Deinococcus-Thermus	Deinococci	Thermales	Thermaceae	Meiothermus	Meiothermus sp. M.tgx6
AB084524.1.1473	Bacteria	Deinococcus-Thermus	Deinococci	Deinococcales	Deinococcaceae	Deinococcus	bacterium ODP-193-43
HM004611.1.1470	Bacteria	Dictyoglomi	Dictyoglomia	Dictyoglomales	Dictyoglomaceae	Dictyoglomus	Dictyoglomus sp. TC38
CP001146.1077333.1078873	Bacteria	Dictyoglomi	Dictyoglomia	Dictyoglomales	Dictyoglomaceae	Dictyoglomus	Dictyoglomus thermophilum H-6-12
CP001251.796084.797624	Bacteria	Dictyoglomi	Dictyoglomia	Dictyoglomales	Dictyoglomaceae	Dictyoglomus	Dictyoglomus turgidum DSM 6724
HQ405620.1.1473	Bacteria	Elusimicrobia	Elusimicrobia	Lineage IV	bacterium enrichment culture clone AOM-SR-B36
CP001055.1535259.1536691	Bacteria	Elusimicrobia	Elusimicrobia	Elusimicrobiales	Elusimicrobiaceae	Elusimicrobium	Elusimicrobium minutum Pei191
FJ405885.1.1505	Bacteria	Elusimicrobia	Elusimicrobia	Lineage IIa	actinobacterium YJF1-30
GQ407199.1.1437	Bacteria	Firmicutes	Bacilli	Bacillales	Paenibacillaceae	Paenibacillus	Paenibacillus sp. DV9-55
AM911047.1.1484	Bacteria	Firmicutes	Bacilli	Bacillales	Bacillaceae	Aquisalibacillus	Aquisalibacillus elongatus
JF906172.1.1449	Bacteria	Firmicutes	Bacilli	Bacillales	Bacillaceae	Bacillus	Bacillus megaterium
JQ771478.1.1517	Bacteria	Fusobacteria	Fusobacteriia	BS1-0-74	bacterium enrichment culture clone E31
AM887529.1.1431	Bacteria	Fusobacteria	Fusobacteriia	Fusobacteriales	Fusobacteriaceae	Fusobacterium	Fusobacterium nucleatum subsp. vincentii
AMCI01001173.35.1542	Bacteria	Fusobacteria	Fusobacteriia	Fusobacteriales	Fusobacteriaceae	Fusobacterium	gut metagenome
AY234571.1.1447	Bacteria	Gemmatimonadetes	Gemmatimonadetes	Gemmatimonadales	Gemmatimonadaceae	Gemmatimonas	bacterium Ellin5220
GU557153.1.1491	Bacteria	Gemmatimonadetes	Gemmatimonadetes	Gemmatimonadales	Gemmatimonadaceae	Gemmatimonas	Gemmatimonas sp. enrichment culture clone AOCRB-EC-6
AY234641.1.1414	Bacteria	Gemmatimonadetes	Gemmatimonadetes	Gemmatimonadales	Gemmatimonadaceae	Gemmatimonas	bacterium Ellin5290
ABCK01000003.100786.102281	Bacteria	Lentisphaerae	Lentisphaeria	Lentisphaerales	Lentisphaeraceae	Lentisphaera	Lentisphaera araneosa HTCC2155
ABCK01000018.55488.56984	Bacteria	Lentisphaerae	Lentisphaeria	Lentisphaerales	Lentisphaeraceae	Lentisphaera	Lentisphaera araneosa HTCC2155
GU196224.1.1529	Bacteria	Lentisphaerae	Lentisphaeria	BS5	bacterium enrichment culture clone R4-62B
AF155152.1.1407	Bacteria	Nitrospirae	Nitrospira	Nitrospirales	Nitrospiraceae	Nitrospira	Nitrospira cf. moscoviensis SBR1015
DQ665868.1.1500	Bacteria	Nitrospirae	Nitrospira	Nitrospirales	Nitrospiraceae	Leptospirillum	Leptospirillum sp. LJ-2
HM769764.1.1556	Bacteria	Nitrospirae	Nitrospira	Nitrospirales	Nitrospiraceae	Leptospirillum	Leptospirillum sp. E1-1,1-8
AP012338.3063933.3065441	Bacteria	Planctomycetes	Phycisphaerae	Phycisphaerales	Phycisphaeraceae	Phycisphaera	Phycisphaera mikurensis NBRC 102666
AB447464.1.1461	Bacteria	Planctomycetes	Phycisphaerae	Phycisphaerales	Phycisphaeraceae	Phycisphaera	Phycisphaera mikurensis
AB281488.1.1411	Bacteria	Planctomycetes	Planctomycetacia	Brocadiales	Brocadiaceae	anaerobic ammonium-oxidizing planctomycete JMK-1
HQ728412.1.1450	Bacteria	Proteobacteria	Alphaproteobacteria	Caulobacterales	Caulobacteraceae	Caulobacter	bacterium L4(2011)
AY904745.1.1450	Bacteria	Proteobacteria	Alphaproteobacteria	Rhizobiales	Bradyrhizobiaceae	Bradyrhizobium	Bradyrhizobium elkanii
AJ227770.1.1441	Bacteria	Proteobacteria	Alphaproteobacteria	Caulobacterales	Caulobacteraceae	Caulobacter	Caulobacter sp.
AY780905.1.1479	Bacteria	Proteobacteria	Betaproteobacteria	Burkholderiales	Comamonadaceae	Giesbergeria	Giesbergeria voronezhensis
EF990634.1.1430	Bacteria	Proteobacteria	Betaproteobacteria	Burkholderiales	Burkholderiaceae	Burkholderia	Burkholderia cepacia
JN585333.1.1480	Bacteria	Proteobacteria	Betaproteobacteria	Burkholderiales	Comamonadaceae	Lampropedia	Comamonadaceae bacterium NML910036
JX828419.1.1526	Bacteria	Proteobacteria	Deltaproteobacteria	43F-1404R	delta proteobacterium enrichment culture clone AP-FeEnrich11
EU443960.1.1439	Bacteria	Proteobacteria	Deltaproteobacteria	Bdellovibrionales	Bacteriovoracaceae	Bacteriovorax	Bacteriovorax sp. S-7-4
AF099063.1.1489	Bacteria	Proteobacteria	Deltaproteobacteria	Desulfobacterales	Desulfobacteraceae	Desulfofaba	Desulfofaba gelida
M88154.1.1833	Bacteria	Proteobacteria	Epsilonproteobacteria	Campylobacterales	Helicobacteraceae	Helicobacter	Helicobacter fennelliae
CP002953.1204589.1206095	Bacteria	Proteobacteria	Epsilonproteobacteria	Campylobacterales	Helicobacteraceae	Helicobacter	Helicobacter pylori ELS37
JX393009.1.1421	Bacteria	Proteobacteria	Epsilonproteobacteria	Campylobacterales	Campylobacteraceae	Arcobacter	Arcobacter butzleri
Z96093.1.1497	Bacteria	Proteobacteria	Gammaproteobacteria	Enterobacteriales	Enterobacteriaceae	Dickeya	Erwinia chrysanthemi
FJ461470.1.1495	Bacteria	Proteobacteria	Gammaproteobacteria	Alteromonadales	Alteromonadaceae	Melitea	gamma proteobacterium SCSWD20
HQ880378.1.1434	Bacteria	Proteobacteria	Gammaproteobacteria	Enterobacteriales	Enterobacteriaceae	Cronobacter	Cronobacter sakazakii
AATS01000006.160655.162185	Bacteria	Proteobacteria	Zetaproteobacteria	Mariprofundales	Mariprofundaceae	Mariprofundus	Mariprofundus ferrooxydans PV-1
HQ206657.1.1422	Bacteria	Proteobacteria	Zetaproteobacteria	Mariprofundales	Mariprofundaceae	Mariprofundus	zeta proteobacterium enrichment culture clone JMM_S1-C-H1a
ABEF01035295.3.1524	Bacteria	Proteobacteria	Zetaproteobacteria	Mariprofundales	Mariprofundaceae	Mariprofundus	marine metagenome
CP002868.484447.485977	Bacteria	Spirochaetae	Spirochaetes	Spirochaetales	Spirochaetaceae	Spirochaeta	Spirochaeta caldaria DSM 7334
JQ771472.1.1563	Bacteria	Spirochaetae	Spirochaetes	MSBL8	bacterium enrichment culture clone E23
AF286040.1.1455	Bacteria	Spirochaetae	Spirochaetes	PBS-18	saltmarsh clone LCP-5
FJ862996.1.1444	Bacteria	Synergistetes	Synergistia	Synergistales	Synergistaceae	Anaerobaculum	Anaerobaculum hydrogeniformans
ABTR02000001.2178798.2180307	Bacteria	Synergistetes	Synergistia	Synergistales	Synergistaceae	Dethiosulfovibrio	Dethiosulfovibrio peptidovorans DSM 11002
AHGV01000001.254798.256301	Bacteria	Synergistetes	Synergistia	Synergistales	Synergistaceae	Thermanaerovibrio	Thermanaerovibrio velox DSM 12556
M25050.1.1453	Bacteria	Tenericutes	Mollicutes	Anaeroplasmatales	Anaeroplasmataceae	Anaeroplasma	Anaeroplasma abactoclasticum
AY257485.1.1457	Bacteria	Tenericutes	Mollicutes	Acholeplasmatales	Acholeplasmataceae	Acholeplasma	Acholeplasma pleciae
AM182891.1.1465	Bacteria	Tenericutes	Mollicutes	Mycoplasmatales	Mycoplasmataceae	Mycoplasma	Mycoplasma sp. 13CL
CP002351.1920232.1921768	Bacteria	Thermotogae	Thermotogae	Thermotogales	Thermotogaceae	Thermotoga	Thermotoga thermarum DSM 5069
M21774.1.1562	Bacteria	Thermotogae	Thermotogae	Thermotogales	Thermotogaceae	Thermotoga	Thermotoga maritima
FN611033.1.1517	Bacteria	Thermotogae	Thermotogae	Thermotogales	Thermotogaceae	Mesotoga	Thermotogales bacterium PhosAc3
