# Supplementary material for: Sensitivity and correlation of hypervariable regions in 16S rRNA genes in phylogenetic analysis
Source: BMC Bioinformatics. 2016 Mar 22;17:135. doi: 10.1186/s12859-016-0992-y (PMC4802574; doi:10.1186/s12859-016-0992-y)
Supplement: Additional file 2: — This compressed file contains all the SILVA SeqIDs and taxonomy of the data we processed in this study. All the sequences could be accessed from SILVA with the SeqIDs. (ZIP 358 kb) [file 12859_2016_992_MOESM2_ESM.zip › SeqIDs/Group83.list]

FJ870379.1.1418	Bacteria	Acidobacteria	Acidobacteria	Acidobacteriales	Acidobacteriaceae (Subgroup 1)	Terriglobus	Acidobacteria bacterium KBS 13
AB612241.1.1412	Bacteria	Acidobacteria	Holophagae	Acanthopleuribacterales	Acanthopleuribacteraceae	Acanthopleuribacter	Thermotomaculum hydrothermale
FJ870384.1.1420	Bacteria	Acidobacteria	Acidobacteria	Subgroup 3	Family Incertae Sedis	Bryobacter	Acidobacteria bacterium KBS 96
AF385504.1.1539	Bacteria	Actinobacteria	Actinobacteria	Actinomycetales	Actinomycetaceae	Actinomyces	Actinomyces sp. oral clone CT047
X87340.1.1470	Bacteria	Actinobacteria	Actinobacteria	Corynebacteriales	Nocardiaceae	Gordonia	Gordonia hydrophobica
U75647.1.1465	Bacteria	Actinobacteria	Acidimicrobiia	Acidimicrobiales	Acidimicrobiaceae	Acidimicrobium	Acidimicrobium ferrooxidans
JN856078.1.1422	Bacteria	Aquificae	Aquificae	Aquificales	Hydrogenothermaceae	Persephonella	Persephonella sp. TUMA5-3nA
AJ005640.27.1467	Bacteria	Aquificae	Aquificae	Aquificales	Aquificaceae	Thermocrinis	Thermocrinis ruber
AM259495.1.1444	Bacteria	Aquificae	Aquificae	Aquificales	Hydrogenothermaceae	Sulfurihydrogenibium	Sulfurihydrogenibium rodmanii
AF027092.1.1441	Bacteria	Armatimonadetes	candidate division OP10 clone OPB50
AM749780.1.1411	Bacteria	Armatimonadetes	Chthonomonadetes	Chthonomonadales	Chthonomonadaceae	Chthonomonas	Chthonomonas calidirosea
AB529679.1.1438	Bacteria	Armatimonadetes	Armatimonadia	Armatimonadales	Armatimonadaceae	Armatimonas	Armatimonas rosea
AB035459.1.1472	Bacteria	Bacteroidetes	Bacteroidia	Bacteroidales	Porphyromonadaceae	Porphyromonas	Porphyromonas gingivalis
JQ607258.1.1420	Bacteria	Bacteroidetes	Bacteroidia	Bacteroidales	Bacteroidaceae	Bacteroides	bacterium NLAE-zl-P478
AY258127.1.1428	Bacteria	Bacteroidetes	Flavobacteria	Flavobacteriales	Flavobacteriaceae	Zeaxanthinibacter	bacterium DG977
JN713458.1.1433	Bacteria	BD1-5	GN02 bacterium canine oral taxon 291
AJ224539.1.1423	Bacteria	BD1-5	mixed culture isolate koll6
JQ269304.1.1455	Bacteria	BD1-5	bacterium WH3-1
FJ799125.1.1482	Bacteria	Caldiserica	Caldisericia	Caldisericales	WCHB1-02	bacterium enrichment culture clone BA129
AB428365.1.1481	Bacteria	Caldiserica	Caldisericia	Caldisericales	Caldisericaceae	Caldisericum	Caldisericum exile AZM16c01
AP012051.541386.542944	Bacteria	Caldiserica	Caldisericia	Caldisericales	Caldisericaceae	Caldisericum	Caldisericum exile AZM16c01
AF029050.1.1527	Bacteria	Candidate division JS1	benzene mineralizing consortium clone SB-45
HQ405607.1.1549	Bacteria	Candidate division JS1	bacterium enrichment culture clone AOM-SR-B16
AF029043.1.1527	Bacteria	Candidate division JS1	benzene mineralizing consortium clone SB-15
AGBK01000802.1.1508	Bacteria	Candidate division KB1	hypersaline lake metagenome
U05662.1.1459	Bacteria	Candidate division KB1	bacterium EM-19
AF027045.1.1477	Bacteria	Candidate division KB1	candidate division OP1 clone OPB14
JQ269257.1.1421	Bacteria	Candidate division OD1	bacterium SH4-10
AACY023814357.2.1413	Bacteria	Candidate division OD1	marine metagenome
HQ702895.1.1516	Bacteria	Candidate division OD1	Planctomycete enrichment culture clone 15558
HQ405614.1.1467	Bacteria	Candidate division OP11	bacterium enrichment culture clone AOM-SR-B28
AF423182.1.1489	Bacteria	Candidate division OP11	toluene-degrading methanogenic consortium bacterium
AF027030.1.1438	Bacteria	Candidate division OP11	candidate division OP11 clone OPB92
JN713553.1.1453	Bacteria	Candidate division SR1	SR1 bacterium canine oral taxon 382
JN713551.1.1457	Bacteria	Candidate division SR1	SR1 bacterium canine oral taxon 380
JN713539.1.1458	Bacteria	Candidate division SR1	SR1 bacterium canine oral taxon 369
AB054671.1.1465	Bacteria	Chlorobi	Chlorobia	Chlorobiales	Chlorobiaceae	Chlorobaculum	Chlorobium limicola
CP001099.223297.224791	Bacteria	Chlorobi	Chlorobia	Chlorobiales	Chlorobiaceae	Chlorobaculum	Chlorobaculum parvum NCIB 8327
AJ291826.1.1458	Bacteria	Chlorobi	Chlorobia	Chlorobiales	Chlorobiaceae	Prosthecochloris	Prosthecochloris aestuarii
JX828415.1.1463	Bacteria	Chloroflexi	Anaerolineae	Anaerolineales	Anaerolineaceae	Anaerolinea	Chloroflexi bacterium enrichment culture clone AP-FeEnrich7
HQ222295.1.1517	Bacteria	Chloroflexi	Anaerolineae	Anaerolineales	Anaerolineaceae	Anaerolinea	Thermobaculum sp. enrichment culture clone VanCtr100
AJ308496.1.1413	Bacteria	Chloroflexi	Chloroflexia	Chloroflexales	Family Incertae Sedis	Candidatus Chlorothrix	halotolerant bacterium P4-I-0
X81319.1.1511	Bacteria	Chrysiogenetes	Chrysiogenetes	Chrysiogenales	Chrysiogenaceae	Chrysiogenes	Chrysiogenes arsenatis DSM 11915
DQ666683.1.1446	Bacteria	Chrysiogenetes	Chrysiogenetes	Chrysiogenales	Chrysiogenaceae	Desulfurispirillum	Desulfurispirillum alkaliphilum
CP002432.2335868.2337375	Bacteria	Chrysiogenetes	Chrysiogenetes	Chrysiogenales	Chrysiogenaceae	Desulfurispirillum	Desulfurispirillum indicum S5
EF115542.126963.128454	Bacteria	Cyanobacteria	Chloroplast	Sorghum bicolor (sorghum)
AY626043.1.1402	Bacteria	Cyanobacteria	Chloroplast	Euglena deses
X76084.90.1551	Bacteria	Cyanobacteria	Chloroplast	Picochlorum eukaryotum
AF146526.1.1516	Bacteria	Deferribacteres	Deferribacteres	Deferribacterales	Deferribacteraceae	Denitrovibrio	Denitrovibrio acetiphilus
AF157057.1.1502	Bacteria	Deferribacteres	Deferribacteres	Deferribacterales	Deferribacteraceae	Mucispirillum	bacterium 'Lincoln Park 3'
CP002347.1401787.1403324	Bacteria	Deferribacteres	Deferribacteres	Deferribacterales	Deferribacteraceae	Calditerrivibrio	Calditerrivibrio nitroreducens DSM 19672
Y18409.1.1476	Bacteria	Deinococcus-Thermus	Deinococci	Thermales	Thermaceae	Thermus	Thermus brockianus
CP001115.14128.15634	Bacteria	Deinococcus-Thermus	Deinococci	Deinococcales	Deinococcaceae	Deinococcus	Deinococcus deserti VCD115
AY743259.1.1459	Bacteria	Deinococcus-Thermus	Deinococci	Deinococcales	Deinococcaceae	Deinococcus	Deinococcus navajonensis
HM004611.1.1470	Bacteria	Dictyoglomi	Dictyoglomia	Dictyoglomales	Dictyoglomaceae	Dictyoglomus	Dictyoglomus sp. TC38
CP001146.1077333.1078873	Bacteria	Dictyoglomi	Dictyoglomia	Dictyoglomales	Dictyoglomaceae	Dictyoglomus	Dictyoglomus thermophilum H-6-12
CP001251.1244224.1245764	Bacteria	Dictyoglomi	Dictyoglomia	Dictyoglomales	Dictyoglomaceae	Dictyoglomus	Dictyoglomus turgidum DSM 6724
FJ405885.1.1505	Bacteria	Elusimicrobia	Elusimicrobia	Lineage IIa	actinobacterium YJF1-30
CP001055.1535259.1536691	Bacteria	Elusimicrobia	Elusimicrobia	Elusimicrobiales	Elusimicrobiaceae	Elusimicrobium	Elusimicrobium minutum Pei191
HQ405620.1.1473	Bacteria	Elusimicrobia	Elusimicrobia	Lineage IV	bacterium enrichment culture clone AOM-SR-B36
CP002050.242286.243831	Bacteria	Firmicutes	Bacilli	Bacillales	Bacillaceae	Geobacillus	Geobacillus sp. C56-T3
AJ417738.1.1567	Bacteria	Firmicutes	Bacilli	Lactobacillales	Lactobacillaceae	Lactobacillus	Lactobacillus letivazi
CP002033.169808.171375	Bacteria	Firmicutes	Bacilli	Lactobacillales	Lactobacillaceae	Lactobacillus	Lactobacillus fermentum CECT 5716
JQ606982.1.1403	Bacteria	Fusobacteria	Fusobacteriia	Fusobacteriales	Fusobacteriaceae	Fusobacterium	bacterium NLAE-zl-P311
AE009951.530422.531923	Bacteria	Fusobacteria	Fusobacteriia	Fusobacteriales	Fusobacteriaceae	Fusobacterium	Fusobacterium nucleatum subsp. nucleatum ATCC 25586
JQ771478.1.1517	Bacteria	Fusobacteria	Fusobacteriia	BS1-0-74	bacterium enrichment culture clone E31
AY234641.1.1414	Bacteria	Gemmatimonadetes	Gemmatimonadetes	Gemmatimonadales	Gemmatimonadaceae	Gemmatimonas	bacterium Ellin5290
AY234652.1.1400	Bacteria	Gemmatimonadetes	Gemmatimonadetes	Gemmatimonadales	Gemmatimonadaceae	Gemmatimonas	bacterium Ellin5301
AF286033.1.1521	Bacteria	Gemmatimonadetes	Gemmatimonadetes	PAUC43f marine benthic group	saltmarsh clone LCP-68
GU196224.1.1529	Bacteria	Lentisphaerae	Lentisphaeria	BS5	bacterium enrichment culture clone R4-62B
ABCK01000020.85199.86694	Bacteria	Lentisphaerae	Lentisphaeria	Lentisphaerales	Lentisphaeraceae	Lentisphaera	Lentisphaera araneosa HTCC2155
ABCK01000003.100786.102281	Bacteria	Lentisphaerae	Lentisphaeria	Lentisphaerales	Lentisphaeraceae	Lentisphaera	Lentisphaera araneosa HTCC2155
AP012342.1058586.1060135	Bacteria	Nitrospirae	Nitrospira	Nitrospirales	Nitrospiraceae	Leptospirillum	Leptospirillum ferrooxidans C2-3
FJ907181.1.1523	Bacteria	Nitrospirae	Nitrospira	Nitrospirales	Family Incertae Sedis	Candidatus Methylomirabilis	bacterium enrichment culture clone LCB_B1C1
HM485591.1.1503	Bacteria	Nitrospirae	Nitrospira	Nitrospirales	Nitrospiraceae	Nitrospira	Nitrospira enrichment culture clone Ga3a
AM056027.1.1489	Bacteria	Planctomycetes	OM190	planctomycete A-2
HQ405605.1.1522	Bacteria	Planctomycetes	Phycisphaerae	MSBL9	bacterium enrichment culture clone AOM-SR-B13
AY673410.1.1426	Bacteria	Planctomycetes	Phycisphaerae	WD2101 soil group	Planctomycetales bacterium Ellin7244
AM181746.1.1426	Bacteria	Proteobacteria	Alphaproteobacteria	Rhizobiales	Rhizobiaceae	Ensifer	Ensifer medicae
JQ660265.1.1438	Bacteria	Proteobacteria	Alphaproteobacteria	Rhizobiales	Methylobacteriaceae	Methylobacterium	Methylobacterium radiotolerans
FR753136.1.1441	Bacteria	Proteobacteria	Alphaproteobacteria	Rhizobiales	Bradyrhizobiaceae	Bradyrhizobium	Bradyrhizobium japonicum
AB599800.1.1411	Bacteria	Proteobacteria	Betaproteobacteria	Burkholderiales	Comamonadaceae	Limnohabitans	Limnohabitans sp. INA25
AB542388.1.1454	Bacteria	Proteobacteria	Betaproteobacteria	Burkholderiales	Burkholderiaceae	Cupriavidus	Cupriavidus sp. TSA25
AB455072.1.1428	Bacteria	Proteobacteria	Betaproteobacteria	Burkholderiales	Burkholderiaceae	Polynucleobacter	Polynucleobacter necessarius subsp. asymbioticus
EU443958.1.1440	Bacteria	Proteobacteria	Deltaproteobacteria	Bdellovibrionales	Bacteriovoracaceae	Bacteriovorax	Bacteriovorax sp. S-7-2
JN934499.1.1437	Bacteria	Proteobacteria	Deltaproteobacteria	Bdellovibrionales	Bacteriovoracaceae	Bacteriovorax	Bacteriovorax sp. B3B4-F
CP001649.2470578.2472120	Bacteria	Proteobacteria	Deltaproteobacteria	Desulfovibrionales	Desulfovibrionaceae	Desulfovibrio	Desulfovibrio salexigens DSM 2638
AKPT01000002.125867.128204	Bacteria	Proteobacteria	Epsilonproteobacteria	Campylobacterales	Helicobacteraceae	Helicobacter	Helicobacter pylori Hp P-26
AY314753.1.1410	Bacteria	Proteobacteria	Epsilonproteobacteria	Campylobacterales	Campylobacteraceae	Arcobacter	Arcobacter thereius
AINS01000034.441.1933	Bacteria	Proteobacteria	Epsilonproteobacteria	Campylobacterales	Campylobacteraceae	Campylobacter	Campylobacter coli LMG 9860
CP000453.368208.369739	Bacteria	Proteobacteria	Gammaproteobacteria	Chromatiales	Ectothiorhodospiraceae	Alkalilimnicola	Alkalilimnicola ehrlichii MLHE-1
FN686779.1.1407	Bacteria	Proteobacteria	Gammaproteobacteria	Acidithiobacillales	Acidithiobacillaceae	Acidithiobacillus	Acidithiobacillus ferrooxidans
FJ913263.1.1455	Bacteria	Proteobacteria	Gammaproteobacteria	Acidithiobacillales	Acidithiobacillaceae	Acidithiobacillus	Acidithiobacillus ferrooxidans
HQ206657.1.1422	Bacteria	Proteobacteria	Zetaproteobacteria	Mariprofundales	Mariprofundaceae	Mariprofundus	zeta proteobacterium enrichment culture clone JMM_S1-C-H1a
ABEF01035295.3.1524	Bacteria	Proteobacteria	Zetaproteobacteria	Mariprofundales	Mariprofundaceae	Mariprofundus	marine metagenome
EF493243.1.1528	Bacteria	Proteobacteria	Zetaproteobacteria	Mariprofundales	Mariprofundaceae	Mariprofundus	Mariprofundus ferrooxydans
AY996793.1.1431	Bacteria	Spirochaetae	Spirochaetes	Spirochaetales	Leptospiraceae	Leptospira	Leptospira interrogans serovar Pyrogenes
JQ771472.1.1563	Bacteria	Spirochaetae	Spirochaetes	MSBL8	bacterium enrichment culture clone E23
AF286040.1.1455	Bacteria	Spirochaetae	Spirochaetes	PBS-18	saltmarsh clone LCP-5
EU379932.75.1596	Bacteria	Synergistetes	Synergistia	Synergistales	Synergistaceae	Pyramidobacter	Pyramidobacter piscolens
AB565480.1.1484	Bacteria	Synergistetes	Synergistia	Synergistales	Synergistaceae	Pyramidobacter	Pyramidobacter piscolens
AEIV01000001.680844.682347	Bacteria	Synergistetes	Synergistia	Synergistales	Synergistaceae	Aminomonas	Aminomonas paucivorans DSM 12260
M24475.1.1469	Bacteria	Tenericutes	Mollicutes	Entomoplasmatales	Spiroplasmataceae	Spiroplasma	Spiroplasma gladiatoris
GU952094.1.1473	Bacteria	Tenericutes	Mollicutes	Order Incertae Sedis	Family Incertae Sedis	Candidatus Phytoplasma	Coconut lethal yellowing phytoplasma
CP002027.640604.642127	Bacteria	Tenericutes	Mollicutes	Entomoplasmatales	Entomoplasmataceae	Incertae Sedis	synthetic Mycoplasma mycoides JCVI-syn1.0
Y15479.1.1473	Bacteria	Thermotogae	Thermotogae	Thermotogales	Thermotogaceae	Petrotoga	Petrotoga mobilis
EF565822.1.1499	Bacteria	Thermotogae	Thermotogae	Thermotogales	Thermotogaceae	Fervidobacterium	Fervidobacterium pennivorans
EU851047.1.1482	Bacteria	Thermotogae	Thermotogae	Thermotogales	Thermotogaceae	Fervidobacterium	Fervidobacterium sp. 1445t
