# Supplementary material for: Sensitivity and correlation of hypervariable regions in 16S rRNA genes in phylogenetic analysis
Source: BMC Bioinformatics. 2016 Mar 22;17:135. doi: 10.1186/s12859-016-0992-y (PMC4802574; doi:10.1186/s12859-016-0992-y)
Supplement: Additional file 2: — This compressed file contains all the SILVA SeqIDs and taxonomy of the data we processed in this study. All the sequences could be accessed from SILVA with the SeqIDs. (ZIP 358 kb) [file 12859_2016_992_MOESM2_ESM.zip › SeqIDs/Group85.list]

FJ870379.1.1418	Bacteria	Acidobacteria	Acidobacteria	Acidobacteriales	Acidobacteriaceae (Subgroup 1)	Terriglobus	Acidobacteria bacterium KBS 13
CP000473.1969439.1970932	Bacteria	Acidobacteria	Acidobacteria	Subgroup 3	Family Incertae Sedis	Candidatus Solibacter	Candidatus Solibacter usitatus Ellin6076
DQ660892.1.1420	Bacteria	Acidobacteria	Acidobacteria	Acidobacteriales	Acidobacteriaceae (Subgroup 1)	Terriglobus	Terriglobus roseus
AY008311.1.1528	Bacteria	Actinobacteria	Actinobacteria	Actinomycetales	Actinomycetaceae	Actinobaculum	Actinobaculum sp. oral clone EL030
AJ408876.1.1516	Bacteria	Actinobacteria	Actinobacteria	Frankiales	Frankiaceae	Frankia	Frankia sp. MRn2-2
AY012574.1.1455	Bacteria	Actinobacteria	Actinobacteria	Corynebacteriales	Mycobacteriaceae	Mycobacterium	Mycobacterium porcinum
AE000657.1192069.1193655	Bacteria	Aquificae	Aquificae	Aquificales	Aquificaceae	Aquifex	Aquifex aeolicus VF5
ABZS01000123.56.1524	Bacteria	Aquificae	Aquificae	Aquificales	Hydrogenothermaceae	Sulfurihydrogenibium	Sulfurihydrogenibium yellowstonense SS-5
AB105049.1.1481	Bacteria	Aquificae	Aquificae	Aquificales	Desulfurobacteriaceae	Balnearium	Balnearium lithotrophicum
AM749780.1.1411	Bacteria	Armatimonadetes	Chthonomonadetes	Chthonomonadales	Chthonomonadaceae	Chthonomonas	Chthonomonas calidirosea
AFSR01002962.2968.4473	Bacteria	Armatimonadetes	hot springs metagenome
AF027092.1.1441	Bacteria	Armatimonadetes	candidate division OP10 clone OPB50
AP012203.404406.405925	Bacteria	Bacteroidetes	Bacteroidia	Bacteroidales	Porphyromonadaceae	Porphyromonas	Porphyromonas gingivalis TDC60
GQ496623.1.1463	Bacteria	Bacteroidetes	Bacteroidia	Bacteroidales	Bacteroidaceae	Bacteroides	Bacteroides faecis
AB050109.1.1426	Bacteria	Bacteroidetes	Bacteroidia	Bacteroidales	Bacteroidaceae	Bacteroides	Bacteroides thetaiotaomicron
JN713534.1.1435	Bacteria	BD1-5	GN02 bacterium canine oral taxon 364
JN713458.1.1433	Bacteria	BD1-5	GN02 bacterium canine oral taxon 291
AJ224539.1.1423	Bacteria	BD1-5	mixed culture isolate koll6
AP012051.541386.542944	Bacteria	Caldiserica	Caldisericia	Caldisericales	Caldisericaceae	Caldisericum	Caldisericum exile AZM16c01
AB428365.1.1481	Bacteria	Caldiserica	Caldisericia	Caldisericales	Caldisericaceae	Caldisericum	Caldisericum exile AZM16c01
FJ799125.1.1482	Bacteria	Caldiserica	Caldisericia	Caldisericales	WCHB1-02	bacterium enrichment culture clone BA129
AF029050.1.1527	Bacteria	Candidate division JS1	benzene mineralizing consortium clone SB-45
HQ405607.1.1549	Bacteria	Candidate division JS1	bacterium enrichment culture clone AOM-SR-B16
AF029043.1.1527	Bacteria	Candidate division JS1	benzene mineralizing consortium clone SB-15
U05662.1.1459	Bacteria	Candidate division KB1	bacterium EM-19
AF027045.1.1477	Bacteria	Candidate division KB1	candidate division OP1 clone OPB14
AGBK01000802.1.1508	Bacteria	Candidate division KB1	hypersaline lake metagenome
JQ269257.1.1421	Bacteria	Candidate division OD1	bacterium SH4-10
HQ702895.1.1516	Bacteria	Candidate division OD1	Planctomycete enrichment culture clone 15558
AACY023814357.2.1413	Bacteria	Candidate division OD1	marine metagenome
AF423182.1.1489	Bacteria	Candidate division OP11	toluene-degrading methanogenic consortium bacterium
HQ405614.1.1467	Bacteria	Candidate division OP11	bacterium enrichment culture clone AOM-SR-B28
AF027030.1.1438	Bacteria	Candidate division OP11	candidate division OP11 clone OPB92
JX294355.1.1462	Bacteria	Candidate division SR1	SR1 bacterium oral taxon 874
JN713553.1.1453	Bacteria	Candidate division SR1	SR1 bacterium canine oral taxon 382
JX294356.1.1463	Bacteria	Candidate division SR1	SR1 bacterium oral taxon 875
CP000492.2898750.2900243	Bacteria	Chlorobi	Chlorobia	Chlorobiales	Chlorobiaceae	Chlorobium	Chlorobium phaeobacteroides DSM 266
CP003418.794761.796287	Bacteria	Chlorobi	Ignavibacteria	Ignavibacteriales	Ignavibacteriaceae	Ignavibacterium	Ignavibacterium album JCM 16511
AE006470.139487.140988	Bacteria	Chlorobi	Chlorobia	Chlorobiales	Chlorobiaceae	Chlorobaculum	Chlorobium tepidum TLS
AB109439.1.1424	Bacteria	Chloroflexi	Anaerolineae	Anaerolineales	Anaerolineaceae	Levilinea	Levilinea saccharolytica
AFSR01004313.4264.5731	Bacteria	Chloroflexi	Chloroflexia	Chloroflexales	Chloroflexaceae	Chloroflexus	hot springs metagenome
CP000909.5131307.5132780	Bacteria	Chloroflexi	Chloroflexia	Chloroflexales	Chloroflexaceae	Chloroflexus	Chloroflexus aurantiacus J-10-fl
CP002432.1185472.1186979	Bacteria	Chrysiogenetes	Chrysiogenetes	Chrysiogenales	Chrysiogenaceae	Desulfurispirillum	Desulfurispirillum indicum S5
CP002432.2335868.2337375	Bacteria	Chrysiogenetes	Chrysiogenetes	Chrysiogenales	Chrysiogenaceae	Desulfurispirillum	Desulfurispirillum indicum S5
DQ666683.1.1446	Bacteria	Chrysiogenetes	Chrysiogenetes	Chrysiogenales	Chrysiogenaceae	Desulfurispirillum	Desulfurispirillum alkaliphilum
FJ719658.1.1415	Bacteria	Cyanobacteria	Chloroplast	Euglena geniculata
EU221482.1.1416	Bacteria	Cyanobacteria	Chloroplast	Colacium mucronatum
AJ879453.99839.101329	Bacteria	Cyanobacteria	Chloroplast	Acorus calamus
CP002347.2003471.2005008	Bacteria	Deferribacteres	Deferribacteres	Deferribacterales	Deferribacteraceae	Calditerrivibrio	Calditerrivibrio nitroreducens DSM 19672
JN856417.1.1412	Bacteria	Deferribacteres	Deferribacteres	Deferribacterales	Deferribacteraceae	Deferribacter	Deferribacter sp. ABE-2n
AACY020564593.3718.5259	Bacteria	Deferribacteres	Deferribacteres	Deferribacterales	SAR406 clade(Marine group A)	marine metagenome
DQ003311.1.1406	Bacteria	Deinococcus-Thermus	Deinococci	Deinococcales	Deinococcaceae	Deinococcus	Deinococcus sp. 14 pro
L10071.1.1474	Bacteria	Deinococcus-Thermus	Deinococci	Thermales	Thermaceae	Thermus	Thermus sp.
AJ585985.1.1490	Bacteria	Deinococcus-Thermus	Deinococci	Deinococcales	Deinococcaceae	Deinococcus	Deinococcus marmoris
CP001146.1077333.1078873	Bacteria	Dictyoglomi	Dictyoglomia	Dictyoglomales	Dictyoglomaceae	Dictyoglomus	Dictyoglomus thermophilum H-6-12
CP001251.796084.797624	Bacteria	Dictyoglomi	Dictyoglomia	Dictyoglomales	Dictyoglomaceae	Dictyoglomus	Dictyoglomus turgidum DSM 6724
CP001146.624121.625660	Bacteria	Dictyoglomi	Dictyoglomia	Dictyoglomales	Dictyoglomaceae	Dictyoglomus	Dictyoglomus thermophilum H-6-12
FJ405885.1.1505	Bacteria	Elusimicrobia	Elusimicrobia	Lineage IIa	actinobacterium YJF1-30
CP001055.1535259.1536691	Bacteria	Elusimicrobia	Elusimicrobia	Elusimicrobiales	Elusimicrobiaceae	Elusimicrobium	Elusimicrobium minutum Pei191
HQ405620.1.1473	Bacteria	Elusimicrobia	Elusimicrobia	Lineage IV	bacterium enrichment culture clone AOM-SR-B36
X60621.7.1430	Bacteria	Firmicutes	Bacilli	Bacillales	Bacillaceae	Bacillus	Bacillus sp. NCIMB 12780
FJ390479.1.1467	Bacteria	Firmicutes	Bacilli	Bacillales	Bacillaceae	Bacillus	Bacillus sp. HY11
BABG01001111.245.1757	Bacteria	Firmicutes	Clostridia	Clostridiales	Lachnospiraceae	Roseburia	human gut metagenome
JQ607065.1.1402	Bacteria	Fusobacteria	Fusobacteriia	Fusobacteriales	Fusobacteriaceae	Fusobacterium	bacterium NLAE-zl-P230
JQ771478.1.1517	Bacteria	Fusobacteria	Fusobacteriia	BS1-0-74	bacterium enrichment culture clone E31
AF481217.1.1474	Bacteria	Fusobacteria	Fusobacteriia	Fusobacteriales	Fusobacteriaceae	Fusobacterium	Fusobacterium nucleatum E9_12
AP009153.1882855.1884381	Bacteria	Gemmatimonadetes	Gemmatimonadetes	Gemmatimonadales	Gemmatimonadaceae	Gemmatimonas	Gemmatimonas aurantiaca T-27
GU557153.1.1491	Bacteria	Gemmatimonadetes	Gemmatimonadetes	Gemmatimonadales	Gemmatimonadaceae	Gemmatimonas	Gemmatimonas sp. enrichment culture clone AOCRB-EC-6
AY234652.1.1400	Bacteria	Gemmatimonadetes	Gemmatimonadetes	Gemmatimonadales	Gemmatimonadaceae	Gemmatimonas	bacterium Ellin5301
ABCK01000020.85199.86694	Bacteria	Lentisphaerae	Lentisphaeria	Lentisphaerales	Lentisphaeraceae	Lentisphaera	Lentisphaera araneosa HTCC2155
GU196224.1.1529	Bacteria	Lentisphaerae	Lentisphaeria	BS5	bacterium enrichment culture clone R4-62B
FJ394915.1.1467	Bacteria	Lentisphaerae	Lentisphaeria	Victivallales	Victivallaceae	Victivallis	Victivallaceae bacterium NML 080035
AJ224038.1.1498	Bacteria	Nitrospirae	Nitrospira	Nitrospirales	Nitrospiraceae	Nitrospira	Nitrospira sp.
X82558.1.1533	Bacteria	Nitrospirae	Nitrospira	Nitrospirales	Nitrospiraceae	Nitrospira	Nitrospira moscoviensis
JQ073799.1.1501	Bacteria	Nitrospirae	Nitrospira	Nitrospirales	Nitrospiraceae	Nitrospira	Nitrospira marina
AP012338.3063933.3065441	Bacteria	Planctomycetes	Phycisphaerae	Phycisphaerales	Phycisphaeraceae	Phycisphaera	Phycisphaera mikurensis NBRC 102666
AM056027.1.1489	Bacteria	Planctomycetes	OM190	planctomycete A-2
JQ771475.1.1510	Bacteria	Planctomycetes	Phycisphaerae	CCM11a	bacterium enrichment culture clone E27
AJ244649.1.1416	Bacteria	Proteobacteria	Alphaproteobacteria	Caulobacterales	Caulobacteraceae	Brevundimonas	Brevundimonas sp. LMG 9564
AJ844283.1.1451	Bacteria	Proteobacteria	Alphaproteobacteria	Rhodobacterales	Rhodobacteraceae	Rubellimicrobium	Rubellimicrobium thermophilum
JQ337957.1.1428	Bacteria	Proteobacteria	Alphaproteobacteria	Rhizobiales	Brucellaceae	Ochrobactrum	Ochrobactrum intermedium
AB682218.1.1458	Bacteria	Proteobacteria	Betaproteobacteria	Burkholderiales	Burkholderiaceae	Burkholderia	Burkholderia plantarii
JN867364.1.1447	Bacteria	Proteobacteria	Betaproteobacteria	Burkholderiales	Alcaligenaceae	Achromobacter	Achromobacter sp. enrichment culture clone TMX-5
EU082154.1.1417	Bacteria	Proteobacteria	Betaproteobacteria	Burkholderiales	Alcaligenaceae	Bordetella	Bordetella petrii
JX828419.1.1526	Bacteria	Proteobacteria	Deltaproteobacteria	43F-1404R	delta proteobacterium enrichment culture clone AP-FeEnrich11
AF387628.1.1576	Bacteria	Proteobacteria	Deltaproteobacteria	Myxococcales	Polyangiaceae	Sorangium	Sorangium cellulosum
FJ416305.1.1518	Bacteria	Proteobacteria	Deltaproteobacteria	Desulfobacterales	Desulfobacteraceae	Desulfosarcina	Desulfosarcina sp. SD1
AF246985.1.1445	Bacteria	Proteobacteria	Epsilonproteobacteria	Campylobacterales	Helicobacteraceae	Helicobacter	Helicobacter winghamensis
FR675876.1.1401	Bacteria	Proteobacteria	Epsilonproteobacteria	Campylobacterales	Campylobacteraceae	Arcobacter	Arcobacter molluscorum
CP001999.2660340.2661844	Bacteria	Proteobacteria	Epsilonproteobacteria	Campylobacterales	Campylobacteraceae	Arcobacter	Arcobacter nitrofigilis DSM 7299
JQ904728.1.1440	Bacteria	Proteobacteria	Gammaproteobacteria	Alteromonadales	Pseudoalteromonadaceae	Pseudoalteromonas	Pseudoalteromonas sp. DHC17
EU855221.1.1501	Bacteria	Proteobacteria	Gammaproteobacteria	Enterobacteriales	Enterobacteriaceae	Enterobacter	Enterobacter aerogenes
DQ064616.1.1497	Bacteria	Proteobacteria	Gammaproteobacteria	Alteromonadales	Pseudoalteromonadaceae	Pseudoalteromonas	Arctic seawater bacterium Bsw20378
AATS01000006.160655.162185	Bacteria	Proteobacteria	Zetaproteobacteria	Mariprofundales	Mariprofundaceae	Mariprofundus	Mariprofundus ferrooxydans PV-1
ABEF01035295.3.1524	Bacteria	Proteobacteria	Zetaproteobacteria	Mariprofundales	Mariprofundaceae	Mariprofundus	marine metagenome
HQ206657.1.1422	Bacteria	Proteobacteria	Zetaproteobacteria	Mariprofundales	Mariprofundaceae	Mariprofundus	zeta proteobacterium enrichment culture clone JMM_S1-C-H1a
AF426100.1.1466	Bacteria	Spirochaetae	Spirochaetes	Spirochaetales	Spirochaetaceae	Treponema	Treponema calligyrum
AF302938.1.1485	Bacteria	Spirochaetae	Spirochaetes	Spirochaetales	Spirochaetaceae	Treponema	Treponema parvum
JQ771472.1.1563	Bacteria	Spirochaetae	Spirochaetes	MSBL8	bacterium enrichment culture clone E23
JQ606918.1.1410	Bacteria	Synergistetes	Synergistia	Synergistales	Synergistaceae	Cloacibacillus	bacterium NLAE-zl-P261
FR733692.1.1516	Bacteria	Synergistetes	Synergistia	Synergistales	Synergistaceae	Anaerobaculum	Acetomicrobium flavidum
ACUH01000039.108540.110043	Bacteria	Synergistetes	Synergistia	Synergistales	Synergistaceae	Cloacibacillus	Synergistes sp. 3_1_syn1
BX293980.678206.679730	Bacteria	Tenericutes	Mollicutes	Entomoplasmatales	Entomoplasmataceae	Incertae Sedis	Mycoplasma mycoides subsp. mycoides SC str. PG1
CP003914.18279.19762	Bacteria	Tenericutes	Mollicutes	Mycoplasmatales	Mycoplasmataceae	Mycoplasma	Mycoplasma hyorhinis SK76
M23934.1.1436	Bacteria	Tenericutes	Mollicutes	Anaeroplasmatales	Anaeroplasmataceae	Anaeroplasma	Anaeroplasma varium
FR733705.1.1499	Bacteria	Thermotogae	Thermotogae	Thermotogales	Thermotogaceae	Petrotoga	Petrotoga miotherma
CP003257.744907.746327	Bacteria	Thermotogae	Thermotogae	Thermotogales	Thermotogaceae	Marinitoga	Marinitoga piezophila KA3
AJ272022.1.1523	Bacteria	Thermotogae	Thermotogae	Thermotogales	Thermotogaceae	Thermosipho	Thermosipho geolei
