# Supplementary material for: Sensitivity and correlation of hypervariable regions in 16S rRNA genes in phylogenetic analysis
Source: BMC Bioinformatics. 2016 Mar 22;17:135. doi: 10.1186/s12859-016-0992-y (PMC4802574; doi:10.1186/s12859-016-0992-y)
Supplement: Additional file 2: — This compressed file contains all the SILVA SeqIDs and taxonomy of the data we processed in this study. All the sequences could be accessed from SILVA with the SeqIDs. (ZIP 358 kb) [file 12859_2016_992_MOESM2_ESM.zip › SeqIDs/Group89.list]

FR716684.1.1401	Bacteria	Acidobacteria	Acidobacteria	Acidobacteriales	Acidobacteriaceae (Subgroup 1)	Granulicella	Granulicella paludicola
AB245339.1.1430	Bacteria	Acidobacteria	Acidobacteria	Acidobacteriales	Acidobacteriaceae (Subgroup 1)	Edaphobacter	Acidobacteriaceae bacterium Gsoil 149
HM748714.1.1435	Bacteria	Acidobacteria	Acidobacteria	Subgroup 3	Family Incertae Sedis	Candidatus Solibacter	bacterium Ellin7504
AF487680.1.1506	Bacteria	Actinobacteria	Actinobacteria	Actinomycetales	Actinomycetaceae	Actinobaculum	Actinobaculum schaalii
CP001631.1616915.1618412	Bacteria	Actinobacteria	Acidimicrobiia	Acidimicrobiales	Acidimicrobiaceae	Acidimicrobium	Acidimicrobium ferrooxidans DSM 10331
EU239955.1.1478	Bacteria	Actinobacteria	Actinobacteria	Corynebacteriales	Mycobacteriaceae	Mycobacterium	Mycobacterium noviomagense
AJ507320.1.1514	Bacteria	Aquificae	Aquificae	Aquificales	Desulfurobacteriaceae	Desulfurobacterium	Desulfurobacterium crinifex
Z30242.1.1514	Bacteria	Aquificae	Aquificae	Aquificales	Aquificaceae	Hydrogenobacter	Hydrogenobacter hydrogenophilus
CP002444.1604527.1606103	Bacteria	Aquificae	Aquificae	Aquificales	Desulfurobacteriaceae	Thermovibrio	Thermovibrio ammonificans HB-1
AFSR01002962.2968.4473	Bacteria	Armatimonadetes	hot springs metagenome
AF027092.1.1441	Bacteria	Armatimonadetes	candidate division OP10 clone OPB50
GQ339893.1.1443	Bacteria	Armatimonadetes	Fimbriimonas ginsengisoli Gsoil 348
AP006841.4676388.4677924	Bacteria	Bacteroidetes	Bacteroidia	Bacteroidales	Bacteroidaceae	Bacteroides	Bacteroides fragilis YCH46
AHZV01000304.106.1611	Bacteria	Bacteroidetes	Bacteroidia	Bacteroidales	Marinilabiaceae	Anaerophaga	Anaerophaga thermohalophila str. Valhall
AY521223.1.1429	Bacteria	Bacteroidetes	Flavobacteria	Flavobacteriales	Flavobacteriaceae	Winogradskyella	Winogradskyella thalassocola
JQ269304.1.1455	Bacteria	BD1-5	bacterium WH3-1
JX294352.1.1442	Bacteria	BD1-5	GN02 bacterium oral taxon 871
JN713458.1.1433	Bacteria	BD1-5	GN02 bacterium canine oral taxon 291
AB428365.1.1481	Bacteria	Caldiserica	Caldisericia	Caldisericales	Caldisericaceae	Caldisericum	Caldisericum exile AZM16c01
AP012051.541386.542944	Bacteria	Caldiserica	Caldisericia	Caldisericales	Caldisericaceae	Caldisericum	Caldisericum exile AZM16c01
FJ799125.1.1482	Bacteria	Caldiserica	Caldisericia	Caldisericales	WCHB1-02	bacterium enrichment culture clone BA129
AF029043.1.1527	Bacteria	Candidate division JS1	benzene mineralizing consortium clone SB-15
AF029050.1.1527	Bacteria	Candidate division JS1	benzene mineralizing consortium clone SB-45
HQ405607.1.1549	Bacteria	Candidate division JS1	bacterium enrichment culture clone AOM-SR-B16
AGBK01000802.1.1508	Bacteria	Candidate division KB1	hypersaline lake metagenome
AF027045.1.1477	Bacteria	Candidate division KB1	candidate division OP1 clone OPB14
U05662.1.1459	Bacteria	Candidate division KB1	bacterium EM-19
AACY023814357.2.1413	Bacteria	Candidate division OD1	marine metagenome
JQ269257.1.1421	Bacteria	Candidate division OD1	bacterium SH4-10
HQ702895.1.1516	Bacteria	Candidate division OD1	Planctomycete enrichment culture clone 15558
HQ405614.1.1467	Bacteria	Candidate division OP11	bacterium enrichment culture clone AOM-SR-B28
AF027030.1.1438	Bacteria	Candidate division OP11	candidate division OP11 clone OPB92
AF423182.1.1489	Bacteria	Candidate division OP11	toluene-degrading methanogenic consortium bacterium
JN713539.1.1458	Bacteria	Candidate division SR1	SR1 bacterium canine oral taxon 369
JN713551.1.1457	Bacteria	Candidate division SR1	SR1 bacterium canine oral taxon 380
JX294355.1.1462	Bacteria	Candidate division SR1	SR1 bacterium oral taxon 874
Y10642.1.1465	Bacteria	Chlorobi	Chlorobia	Chlorobiales	Chlorobiaceae	Chlorobaculum	Chlorobium limicola
JN713480.1.1446	Bacteria	Chlorobi	Chlorobia	Chlorobiales	OPB56	Chlorobi bacterium canine oral taxon 312
AE006470.139487.140988	Bacteria	Chlorobi	Chlorobia	Chlorobiales	Chlorobiaceae	Chlorobaculum	Chlorobium tepidum TLS
CP000909.5131307.5132780	Bacteria	Chloroflexi	Chloroflexia	Chloroflexales	Chloroflexaceae	Chloroflexus	Chloroflexus aurantiacus J-10-fl
AY673403.1.1431	Bacteria	Chloroflexi	Ktedonobacteria	JG30-KF-AS9	Chloroflexi bacterium Ellin7237
JQ733906.809.2351	Bacteria	Chloroflexi	Caldilineae	Caldilineales	Caldilineaceae	Litorilinea	Litorilinea aerophila
CP002432.1185472.1186979	Bacteria	Chrysiogenetes	Chrysiogenetes	Chrysiogenales	Chrysiogenaceae	Desulfurispirillum	Desulfurispirillum indicum S5
DQ666683.1.1446	Bacteria	Chrysiogenetes	Chrysiogenetes	Chrysiogenales	Chrysiogenaceae	Desulfurispirillum	Desulfurispirillum alkaliphilum
CP002432.2335868.2337375	Bacteria	Chrysiogenetes	Chrysiogenetes	Chrysiogenales	Chrysiogenaceae	Desulfurispirillum	Desulfurispirillum indicum S5
EU221487.1.1434	Bacteria	Cyanobacteria	Chloroplast	Euglena laciniata
U24582.1.1425	Bacteria	Cyanobacteria	Chloroplast	Cibotium glaucum
DQ478775.1.1433	Bacteria	Cyanobacteria	Chloroplast	Amentotaxus yunnanensis
JN107635.1.1474	Bacteria	Deferribacteres	Deferribacteres	Deferribacterales	Deferribacteraceae	Denitrovibrio	Deferribacteraceae bacterium S4
CP002858.2112179.2113719	Bacteria	Deferribacteres	Deferribacteres	Deferribacterales	Deferribacteraceae	Flexistipes	Flexistipes sinusarabici DSM 4947
AP011529.2192978.2194541	Bacteria	Deferribacteres	Deferribacteres	Deferribacterales	Deferribacteraceae	Deferribacter	Deferribacter desulfuricans SSM1
AY743263.1.1457	Bacteria	Deinococcus-Thermus	Deinococci	Deinococcales	Deinococcaceae	Deinococcus	Deinococcus hopiensis
FJ231193.1.1431	Bacteria	Deinococcus-Thermus	Deinococci	Thermales	Thermaceae	Thermus	Thermus sp. MKB
AY960773.1.1424	Bacteria	Deinococcus-Thermus	Deinococci	Deinococcales	Deinococcaceae	Deinococcus	bacterium Ellin510
CP001251.1244224.1245764	Bacteria	Dictyoglomi	Dictyoglomia	Dictyoglomales	Dictyoglomaceae	Dictyoglomus	Dictyoglomus turgidum DSM 6724
X69194.1.1540	Bacteria	Dictyoglomi	Dictyoglomia	Dictyoglomales	Dictyoglomaceae	Dictyoglomus	Dictyoglomus thermophilum
HM004611.1.1470	Bacteria	Dictyoglomi	Dictyoglomia	Dictyoglomales	Dictyoglomaceae	Dictyoglomus	Dictyoglomus sp. TC38
HQ405620.1.1473	Bacteria	Elusimicrobia	Elusimicrobia	Lineage IV	bacterium enrichment culture clone AOM-SR-B36
FJ405885.1.1505	Bacteria	Elusimicrobia	Elusimicrobia	Lineage IIa	actinobacterium YJF1-30
CP001055.1535259.1536691	Bacteria	Elusimicrobia	Elusimicrobia	Elusimicrobiales	Elusimicrobiaceae	Elusimicrobium	Elusimicrobium minutum Pei191
DQ990040.1.1496	Bacteria	Firmicutes	Bacilli	Bacillales	Bacillaceae	Bacillus	bacterium 8-gw2-2
AY509229.1.1429	Bacteria	Firmicutes	Bacilli	Bacillales	Bacillaceae	Bacillus	Bacillus flexus
AB662964.1.1437	Bacteria	Firmicutes	Bacilli	Bacillales	Bacillaceae	Bacillus	Bacillus sp. NCCP-198
AB558171.1.1473	Bacteria	Fusobacteria	Fusobacteriia	Fusobacteriales	Leptotrichiaceae	Leptotrichia	Leptotrichia shahii
JQ771478.1.1517	Bacteria	Fusobacteria	Fusobacteriia	BS1-0-74	bacterium enrichment culture clone E31
AB558170.1.1473	Bacteria	Fusobacteria	Fusobacteriia	Fusobacteriales	Leptotrichiaceae	Leptotrichia	Leptotrichia hofstadii
AB072735.1.1446	Bacteria	Gemmatimonadetes	Gemmatimonadetes	Gemmatimonadales	Gemmatimonadaceae	Gemmatimonas	Gemmatimonas aurantiaca
AY234652.1.1400	Bacteria	Gemmatimonadetes	Gemmatimonadetes	Gemmatimonadales	Gemmatimonadaceae	Gemmatimonas	bacterium Ellin5301
GU557153.1.1491	Bacteria	Gemmatimonadetes	Gemmatimonadetes	Gemmatimonadales	Gemmatimonadaceae	Gemmatimonas	Gemmatimonas sp. enrichment culture clone AOCRB-EC-6
AY049713.1.1456	Bacteria	Lentisphaerae	Lentisphaeria	Victivallales	Victivallaceae	Victivallis	Victivallis vadensis
ABCK01000020.85199.86694	Bacteria	Lentisphaerae	Lentisphaeria	Lentisphaerales	Lentisphaeraceae	Lentisphaera	Lentisphaera araneosa HTCC2155
ABCK01000003.100786.102281	Bacteria	Lentisphaerae	Lentisphaeria	Lentisphaerales	Lentisphaeraceae	Lentisphaera	Lentisphaera araneosa HTCC2155
AF155152.1.1407	Bacteria	Nitrospirae	Nitrospira	Nitrospirales	Nitrospiraceae	Nitrospira	Nitrospira cf. moscoviensis SBR1015
JQ712516.1.1467	Bacteria	Nitrospirae	Nitrospira	Nitrospirales	Nitrospiraceae	Leptospirillum	Leptospirillum ferriphilum
GQ249372.1.1501	Bacteria	Nitrospirae	Nitrospira	Nitrospirales	Nitrospiraceae	Nitrospira	Candidatus Nitrospira defluvii
AM056027.1.1489	Bacteria	Planctomycetes	OM190	planctomycete A-2
JQ771475.1.1510	Bacteria	Planctomycetes	Phycisphaerae	CCM11a	bacterium enrichment culture clone E27
EF602039.1.1530	Bacteria	Planctomycetes	Planctomycetacia	Brocadiales	Brocadiaceae	Candidatus Scalindua	Candidatus Scalindua marina
DQ768639.1.1441	Bacteria	Proteobacteria	Alphaproteobacteria	Rhizobiales	Aurantimonadaceae	Martelella	Martelella mediterranea
GU324241.1.1481	Bacteria	Proteobacteria	Alphaproteobacteria	Rhizobiales	Bradyrhizobiaceae	Afipia	Bradyrhizobiaceae bacterium SG-6C
AE007869.2517145.2518624	Bacteria	Proteobacteria	Alphaproteobacteria	Rhizobiales	Rhizobiaceae	Rhizobium	Agrobacterium fabrum str. C58
JQ695937.1.1490	Bacteria	Proteobacteria	Betaproteobacteria	Burkholderiales	Burkholderiaceae	Cupriavidus	Cupriavidus necator
CP000086.3528702.3530189	Bacteria	Proteobacteria	Betaproteobacteria	Burkholderiales	Burkholderiaceae	Burkholderia	Burkholderia thailandensis E264
AY538707.1.1516	Bacteria	Proteobacteria	Betaproteobacteria	Burkholderiales	Comamonadaceae	Schlegelella	Schlegelella thermodepolymerans
JN934499.1.1437	Bacteria	Proteobacteria	Deltaproteobacteria	Bdellovibrionales	Bacteriovoracaceae	Bacteriovorax	Bacteriovorax sp. B3B4-F
JN934649.1.1423	Bacteria	Proteobacteria	Deltaproteobacteria	Bdellovibrionales	Bacteriovoracaceae	Bacteriovorax	Bacteriovorax sp. RM2B3-S
AF286034.1.1529	Bacteria	Proteobacteria	Deltaproteobacteria	Desulfobacterales	Desulfobacteraceae	Desulfococcus	saltmarsh clone LCP-80
X67775.1.1695	Bacteria	Proteobacteria	Epsilonproteobacteria	Campylobacterales	Campylobacteraceae	Campylobacter	Campylobacter sputorum
AF219235.1.1507	Bacteria	Proteobacteria	Epsilonproteobacteria	Campylobacterales	Campylobacteraceae	Campylobacter	Campylobacter hyointestinalis
CP000932.1412612.1414124	Bacteria	Proteobacteria	Epsilonproteobacteria	Campylobacterales	Campylobacteraceae	Campylobacter	Campylobacter lari RM2100
EU434392.1.1464	Bacteria	Proteobacteria	Gammaproteobacteria	Alteromonadales	Shewanellaceae	Shewanella	Shewanella putrefaciens
FJ889589.1.1497	Bacteria	Proteobacteria	Gammaproteobacteria	Alteromonadales	Alteromonadaceae	Alteromonas	Alteromonas sp. BCw006
HM439411.1.1419	Bacteria	Proteobacteria	Gammaproteobacteria	Pseudomonadales	Moraxellaceae	Acinetobacter	Pseudomonas aeruginosa
AATS01000006.160655.162185	Bacteria	Proteobacteria	Zetaproteobacteria	Mariprofundales	Mariprofundaceae	Mariprofundus	Mariprofundus ferrooxydans PV-1
HQ206657.1.1422	Bacteria	Proteobacteria	Zetaproteobacteria	Mariprofundales	Mariprofundaceae	Mariprofundus	zeta proteobacterium enrichment culture clone JMM_S1-C-H1a
ABEF01035295.3.1524	Bacteria	Proteobacteria	Zetaproteobacteria	Mariprofundales	Mariprofundaceae	Mariprofundus	marine metagenome
CP000350.2659392.2660900	Bacteria	Spirochaetae	Spirochaetes	Spirochaetales	Leptospiraceae	Leptospira	Leptospira borgpetersenii serovar Hardjo-bovis str. JB197
JQ771472.1.1563	Bacteria	Spirochaetae	Spirochaetes	MSBL8	bacterium enrichment culture clone E23
AF286040.1.1455	Bacteria	Spirochaetae	Spirochaetes	PBS-18	saltmarsh clone LCP-5
HM597708.1.1507	Bacteria	Synergistetes	Synergistia	Synergistales	Synergistaceae	Pyramidobacter	rumen bacterium enrichment culture clone Y140
AELM01000007.2778.4273	Bacteria	Synergistetes	Synergistia	Synergistales	Synergistaceae	Cloacibacillus	Methanobrevibacter smithii TS146A
AHGV01000001.193662.195165	Bacteria	Synergistetes	Synergistia	Synergistales	Synergistaceae	Thermanaerovibrio	Thermanaerovibrio velox DSM 12556
AF304325.1.1466	Bacteria	Tenericutes	Mollicutes	Mycoplasmatales	Mycoplasmataceae	Mycoplasma	Mycoplasma phocidae
EU026213.1.1696	Bacteria	Tenericutes	Mollicutes	Order Incertae Sedis	Family Incertae Sedis	Candidatus Phytoplasma	Lethal yellowing phytoplasma
AY189317.1.1516	Bacteria	Tenericutes	Mollicutes	Entomoplasmatales	Spiroplasmataceae	Spiroplasma	Spiroplasma sp. W115
M59176.1.1458	Bacteria	Thermotogae	Thermotogae	Thermotogales	Thermotogaceae	Fervidobacterium	Fervidobacterium islandicum
EF222229.1.1501	Bacteria	Thermotogae	Thermotogae	Thermotogales	Thermotogaceae	Fervidobacterium	Fervidobacterium sp. CBS-2
AY151268.1.1463	Bacteria	Thermotogae	Thermotogae	Thermotogales	Thermotogaceae	Fervidobacterium	Fervidobacterium sp. YNP
